# Supplementary material for: Selective therapeutic strategy for p53-deficient cancer by targeting dysregulation in DNA repair
Source: Commun Biol. 2021 Jul 12;4:862. doi: 10.1038/s42003-021-02370-0 (PMC8275734; doi:10.1038/s42003-021-02370-0)
Supplement: Supplementary file 4 — Supplementary Data 1 [file 42003_2021_2370_MOESM4_ESM.zip]

Archive with 7 entries (7 files):
- BER genes.csv
- Figure-1 Code.Rmd
- final list of RRG, BER, MMR genes.csv
- M_phases.csv
- MMR genes.csv
- RRG.csv
- S_phase.csv
