# Supplementary material for: Selective therapeutic strategy for p53-deficient cancer by targeting dysregulation in DNA repair
Source: Commun Biol. 2021 Jul 12;4:862. doi: 10.1038/s42003-021-02370-0 (PMC8275734; doi:10.1038/s42003-021-02370-0)
Supplement: Supplementary file 4 — Supplementary Data 1 [file 42003_2021_2370_MOESM4_ESM.zip › BER genes.csv]

track_name	TCGA-AR-A1AH	TCGA-AN-A0FJ	TCGA-A1-A0SO	TCGA-BH-A0WA	TCGA-A7-A0CE	TCGA-A2-A04U	TCGA-A2-A0SX	TCGA-A2-A0T0	TCGA-A2-A04P	TCGA-AO-A12F	TCGA-AO-A129	TCGA-BH-A18K	TCGA-BH-A0E6	TCGA-A2-A0YJ	TCGA-AO-A0J6	TCGA-AO-A0JL	TCGA-AR-A1AJ	TCGA-AR-A1AR	TCGA-E2-A150	TCGA-BH-A0E0	TCGA-C8-A131	TCGA-D8-A142	TCGA-AN-A0XU	TCGA-AR-A0TS	TCGA-B6-A0I2	TCGA-E2-A14N	TCGA-A1-A0SK	TCGA-A2-A0CM	TCGA-A2-A0D0	TCGA-A2-A0D2	TCGA-A2-A0ST	TCGA-A2-A0T2	TCGA-A2-A0YE	TCGA-A2-A0YM	TCGA-A2-A04Q	TCGA-A2-A04T	TCGA-A7-A0DA	TCGA-A7-A13D	TCGA-A7-A13E	TCGA-A8-A07C	TCGA-A8-A07O	TCGA-A8-A07R	TCGA-A8-A07U	TCGA-A8-A08H	TCGA-A8-A08R	TCGA-AN-A0AL	TCGA-AN-A0AR	TCGA-AN-A0AT	TCGA-AN-A0FL
Mutation_Count	63	66	161	68	78	43	22	160	102	31	72	33	37	66	92	52	21	42	35	28	41	50	93	34	40	47	48	37	57	69	9	23	0	55	9	0	122	83	0	118	35	172	18	26	128	63	98	99	136
PAM50_subtype	Basal-like	Basal-like	Basal-like	Basal-like	Basal-like	Basal-like	Basal-like	Basal-like	Basal-like	Basal-like	Basal-like	Basal-like	Basal-like	Basal-like	Basal-like	Basal-like	Basal-like	Basal-like	Basal-like	Basal-like	Basal-like	Basal-like	Basal-like	Basal-like	Basal-like	Basal-like	Basal-like	Basal-like	Basal-like	Basal-like	Basal-like	Basal-like	Basal-like	Basal-like	Basal-like	Basal-like	Basal-like	Basal-like	Basal-like	Basal-like	Basal-like	Basal-like	Basal-like	Basal-like	Basal-like	Basal-like	Basal-like	Basal-like	Basal-like
UNG	1.9104	2.512	2.8774	1.8043	1.5634	0.7394	1.1427	-0.3647	-1.1863	0.796	-0.5682	1.267	-0.0477	-0.1919	1.2315	0.4888	-0.2699	-0.9764	-1.1271	-0.6644	-0.9963	-0.8348	1.7455	1.1665	0.7367	0.6635	3.6568	0.3989	4.2145	0.9793	-0.6762	-0.506	-1.3181	0.5707	0.1831	1.0355	1.0871	-0.3777	0.055	3.2393	2.5468	1.6073	-0.1319	-1.4155	0.7629	-0.549	1.4748	1.0777	0.1263
TDG	3.0844	1.5783	1.6599	1.0621	-0.7737	3.1378	0.8435	-1.1028	0.5478	0.8169	-0.1411	0.8854	1.465	-0.0588	1.2822	0.7379	0.0824	-0.4833	-0.0985	0.1375	-0.1032	-0.1399	1.6496	0.0754	-1.6105	2.3309	2.824	2.0701	1.1728	0.3428	0.0038	-0.4706	1.3193	-0.453	0.3255	1.0138	0.0365	1.3989	-0.7668	1.2814	1.2818	3.9668	-0.3676	0.3106	0.1228	3.8023	1.385	1.5458	-1.5426
MUTYH	3.7874	0.7365	1.8244	0.3568	-1.1311	0.9395	1.0774	0.4343	0.3227	1.6123	2.0372	2.3903	0.1194	1.0191	0.4849	0.9085	1.7586	0.4708	1.8311	0.8933	-0.0216	-2.102	1.4126	4.0579	1.9182	2.4962	2.4402	1.5947	2.5552	1.6467	0.7378	0.3881	0.6616	1.7836	-0.2938	2.913	-0.7419	-0.7064	2.111	-0.3167	3.8674	-0.3136	0.4569	-0.0574	1.7354	0.8161	0.0799	2.9578	-0.1511
SMUG1	-0.2838	-1.9743	-1.7313	-0.787	-0.7831	0.3243	-1.0639	-0.5877	-2.0953	-1.9626	-2.8079	-1.6151	-1.1022	-0.285	-1.5995	-2.0758	-2.13	-1.3023	-1.0281	0.0976	-1.0421	-1.4353	0.0255	-0.418	-1.0234	-1.1821	-1.9392	-1.392	-1.6139	-1.9338	-1.6299	-2.2029	-0.9976	-0.927	-0.2526	-1.101	-2.5626	-0.503	-1.4068	-1.5944	0.2821	-0.1832	-0.5892	0.0181	-0.0966	-1.2851	-1.2956	-1.4875	0.4678
MBD4	-0.4023	3.2324	1.1754	5.6313	-0.1935	1.3254	-0.5743	-0.3795	-0.0744	-0.4082	-0.2472	1.6099	-0.0141	-0.2589	0.3101	-1.0735	0.8806	1.8304	-0.0994	2.545	-1.1448	-1.5095	3.55	-0.2986	0.9923	2.6391	-0.4236	1.6503	3.103	-0.2678	-0.0502	1.6525	-0.911	0.8196	0.5821	-1.8263	-0.1979	-0.6001	0.277	-0.75	0.0579	-0.5464	1.432	1.0651	-0.8331	0.4101	-3.071	-2.1454	0.1211
NEIL3	1.2619	0.8619	1.28	0.1397	-0.5221	0.6075	0.0859	0.4957	-1.1736	1.5938	0.6516	1.7743	0.1319	0.4131	0.5092	0.6215	1.5283	1.4058	0.8818	0.9487	1.4346	0.3648	1.6541	1.4364	0.3569	1.2118	0.2915	1.1287	2.0968	1.3603	0.55	-0.3271	0.7681	2.05	0.3569	0.3978	-0.5118	0.7398	0.5092	1.2141	2.6779	0.0724	0.3885	0.059	0.6953	0.3509	0.6521	1.2545	-0.6232
APEX1	0.4176	0.4999	3.0381	-1.5644	-1.1923	0.8475	0.2635	1.4087	-0.4155	0.4779	-1.5049	-0.8503	-0.916	0.6368	-1.5452	2.2308	-1.0782	-0.4191	-1.297	-0.7036	-0.42	-1.4152	0.3581	-0.5349	-0.7105	-0.0805	0.4624	1.6667	-0.8149	2.296	-0.226	-0.8503	-1.782	-0.6714	-1.1495	-1.1038	-1.2196	-1.1866	-1.3048	-0.9441	-0.6417	-0.6127	0.4131	-0.713	0.8732	-0.2847	2.3693	1.6243	-0.5642
PARP1	1.802	2.6005	2.2	0.4684	1.8915	3.2857	2.7389	1.3577	2.2546	2.0663	2.0649	3.1179	1.8206	0.185	0.5877	2.5781	2.207	1.4197	1.2389	-0.1059	0.9718	0.6026	1.5302	1.0394	1.3647	0.5583	0.914	0.8627	3.0754	2.5189	0.9256	-1.302	0.6641	0.5784	2.0574	2.7869	1.3526	-0.0602	1.4528	1.2631	1.0203	2.689	-0.0947	-0.8783	2.8228	-0.8587	1.4034	-0.098	0.5956
POLB	2.0487	1.3637	1.2858	0.4472	-0.3127	-1.645	-1.4755	0.4343	-1.9802	-1.0764	-2.1192	0.4613	1.2365	1.8689	2.1539	0.4866	2.3814	1.0987	-0.64	-0.2935	-2.0953	-0.1378	0.5033	-0.6195	-1.0914	0.1927	2.8019	-0.219	-1.0168	0.7893	-1.2236	-1.113	1.1862	0.2162	-1.2203	0.5719	-1.7572	-0.4604	1.5842	0.8303	1.714	-0.0639	-1.5818	-1.0816	-0.5872	-0.5897	0.1023	-0.1327	-1.6689
LIG1	2.521	0.5872	0.9681	-0.6646	1.0983	-0.3447	0.1851	0.1309	1.2468	1.9182	-0.7239	-0.6505	1.0144	-2.7759	0.209	-0.6521	0.5716	0.3075	-0.9855	-0.1587	1.6869	0.7852	0.1809	-0.2041	-1.0855	-0.2124	3.8134	0.2429	1.876	0.6086	-0.0228	0.3679	0.2841	-0.0259	0.4242	1.0707	-0.8537	0.4304	-0.9422	1.3265	-2.0028	0.5706	-0.0967	-0.3473	0.3226	-0.5416	0.8946	1.1415	-0.4708
FEN1	1.8484	1.416	1.9785	1.2328	0.9618	2.1496	0.8209	1.341	0.0903	0.985	0.0608	0.5695	-0.382	0.3289	0.8924	-1.0503	0.9081	0.6017	-0.6693	0.5249	0.376	0.2917	0.9622	1.1028	0.1749	0.7702	3.3612	-0.1794	1.8712	2.456	-0.1736	-1.2845	1.2455	0.8388	0.7181	1.7781	0.1226	-0.2235	-1.096	1.7945	1.1659	2.9082	0.7291	0.0432	1.4801	1.7139	1.6616	1.3963	-0.3407
POLD1	2.3091	1.0022	3.0125	1.1095	1.6511	1.7791	-0.5603	1.0421	3.7009	2.2501	1.6482	1.2284	0.9931	-0.5752	1.7755	1.96	1.1878	1.8179	0.5759	1.8157	2.0206	0.0154	1.7124	0.0589	1.115	0.5505	2.7065	1.5663	1.6994	2.6307	1.467	0.9105	0.843	0.8507	2.1746	1.9974	0.5469	1.8868	0.0052	1.2034	0.2184	3.2217	0.4925	0.3427	0.5954	1.8861	1.6131	2.5908	1.2785
POLL	-0.8223	-0.1243	0.8058	-0.7131	-1.0868	-0.3137	0.0771	-1.6517	-0.1823	-1.1261	-1.3974	-0.9776	-1.3923	-1.6807	-0.9367	-1.1978	-0.7353	-0.923	-1.7763	0.6522	-1.0237	-0.609	-0.6772	-0.708	-1.4248	-1.2473	-1.1466	-0.51	-0.0048	-1.2592	-0.8735	-3.2884	-2.0938	-0.4741	-0.9367	-1.2933	-0.4195	-0.2557	-2.7781	-0.865	0.1522	-0.4946	-0.2796	-1.5801	-1.5169	-1.5084	2.3879	-0.3359	-1.7849
POLD3	2.675	0.9785	4.2794	-0.9654	-0.5925	0.0744	0.0473	0.6124	0.9966	0.3558	1.4591	1.8579	1.5877	0.3136	2.2866	-0.6544	0.4175	0.118	0.5413	3.0173	0.8369	0.3465	0.5985	-0.5769	2.6398	2.0797	2.7535	-0.4855	2.3878	3.0253	0.2091	-0.7492	2.2908	1.466	1.0257	3.3826	-1.3609	-1.3332	-1.7419	0.2051	1.5247	3.1841	-0.7906	1.0979	1.3699	2.1679	0.6972	1.5037	0.1457
PCNA	1.1191	0.7856	1.3729	2.0026	0.884	0.4429	1.2501	0.356	-0.0745	-0.7109	0.0635	0.6037	0.1285	0.2078	0.1422	-1.2126	0.6577	-0.0539	0.0951	-0.2853	0.1069	0.7142	2.2727	1.7989	-0.0996	0.1524	4.0413	1.0518	1.0112	2.0517	-0.8196	-0.5144	0.1807	0.9462	-0.1371	0.6653	1.0076	0.0902	0.5283	0.535	0.8681	0.8345	0.1444	0.2258	2.0802	0.1822	0.2875	1.1978	-1.3535
NTHL1	-0.475	-0.1392	0.6132	-0.7772	-0.4117	1.0442	-1.6436	0.9743	-1.2444	1.7251	0.3148	0.7937	0.8697	2.0685	0.2345	0.7269	0.7424	-0.7797	-0.1681	0.485	0.3593	0.9251	-0.9854	0.9573	0.5335	-0.2538	-1.1745	1.3401	-0.114	-0.2939	-0.424	-0.2649	0.8212	1.1936	-1.1867	-0.407	-0.6946	-0.2759	0.8363	0.4059	3.3105	0.2988	-0.2245	0.2232	-0.3405	-0.6811	0.9702	1.4251	0.1809
NEIL1	-1.5046	-1.8109	-1.5954	-1.1615	-0.674	-2.1858	-1.58	-1.8179	-0.0315	-0.5296	-0.1145	-3.2008	-1.9229	-0.7085	-1.1712	1.5896	-0.6346	-1.6547	-2.0279	-0.6162	-0.0185	-0.6107	0.0956	0.4944	-1.1996	-0.4416	-2.3574	-3.1067	-1.4302	-0.8105	-0.4482	1.0536	-1.0035	-3.3182	-0.3181	-0.3562	0.5162	-2.7051	-0.3012	-3.6635	-2.4918	-1.8039	-0.7678	-0.7826	-0.8105	0.3473	-1.2862	-0.5327	-0.4612
NEIL2	0.7113	1.0388	-3.6747	-1.6559	-1.9626	-3.6632	-2.6428	-0.1146	-4.6847	1.3423	-1.1192	-0.0363	-0.428	-0.5422	-0.5796	-0.0234	-0.8744	-0.2357	-1.6531	0.7408	-1.6866	-0.8319	-2.9511	-2.1124	-2.5733	-0.6558	-3.9424	0.1873	0.4322	-0.2027	-0.6682	1.6128	-0.2175	-0.2101	0.1585	-0.8132	0.609	-1.4352	-1.2471	-2.9421	1.6421	-2.778	0.1082	0.2513	-1.9418	-0.4963	0.5324	-0.1157	-0.9778
[truncated: 776 more columns]
