# Supplementary material for: Selective therapeutic strategy for p53-deficient cancer by targeting dysregulation in DNA repair
Source: Commun Biol. 2021 Jul 12;4:862. doi: 10.1038/s42003-021-02370-0 (PMC8275734; doi:10.1038/s42003-021-02370-0)
Supplement: Supplementary file 4 — Supplementary Data 1 [file 42003_2021_2370_MOESM4_ESM.zip › final list of RRG, BER, MMR genes.csv]

track_name	TCGA-A2-A04Q	TCGA-B6-A0I6	TCGA-B6-A0RU	TCGA-BH-A0RX	TCGA-BH-A18Q	TCGA-B6-A0IQ	TCGA-D8-A143	TCGA-BH-A0BW	TCGA-AR-A1AQ	TCGA-A2-A04P	TCGA-E2-A14N	TCGA-AO-A0J6	TCGA-AO-A124	TCGA-B6-A0RE	TCGA-A8-A08R	TCGA-AN-A0FJ	TCGA-BH-A0BG	TCGA-A2-A04U	TCGA-A2-A0CM	TCGA-A2-A0D0	TCGA-A7-A13D	TCGA-A8-A07O	TCGA-AN-A0FL	TCGA-AN-A0XU	TCGA-AR-A1AY	TCGA-B6-A0X1	TCGA-BH-A18V	TCGA-AR-A1AH	TCGA-AO-A0JL	TCGA-A2-A0YJ	TCGA-BH-A0E6	TCGA-E2-A150	TCGA-AO-A12F	TCGA-AN-A0AR	TCGA-A2-A0D2	TCGA-A2-A0YM	TCGA-A8-A07U	TCGA-AN-A0G0	TCGA-AR-A0TS	TCGA-B6-A0I2	TCGA-B6-A0WX	TCGA-BH-A1F0	TCGA-E2-A14X	TCGA-A2-A0SX	TCGA-A1-A0SO	TCGA-AQ-A04J	TCGA-A7-A0CE	TCGA-A1-A0SK	TCGA-E2-A159
Mutation_Count	9	62	35	17	65	49	40	78	38	102	47	92	116	82	128	66	37	43	37	57	83	35	136	93	51	60	148	63	52	66	37	35	31	98	69	55	18	29	34	40	27	16	16	22	161	41	78	48	116
PAM50_subtype	Basal-like	Basal-like	Basal-like	Basal-like	Basal-like	Basal-like	Basal-like	Basal-like	Basal-like	Basal-like	Basal-like	Basal-like	Basal-like	Basal-like	Basal-like	Basal-like	Basal-like	Basal-like	Basal-like	Basal-like	Basal-like	Basal-like	Basal-like	Basal-like	Basal-like	Basal-like	Basal-like	Basal-like	Basal-like	Basal-like	Basal-like	Basal-like	Basal-like	Basal-like	Basal-like	Basal-like	Basal-like	Basal-like	Basal-like	Basal-like	Basal-like	Basal-like	Basal-like	Basal-like	Basal-like	Basal-like	Basal-like	Basal-like	Basal-like
TP53	HOMDEL;	MUT;	MUT;	MUT;	MUT;	MUT;	MUT;	MUT;	MUT;	MUT;	MUT;	MUT;	MUT;	MUT;	MUT;	MUT;	MUT;	MUT;	MUT;	MUT;	MUT;	MUT;	MUT;	MUT;	MUT;	MUT;	MUT;	MUT;	MUT;	MUT;	MUT;	MUT;	MUT;	MUT;	MUT;	MUT;	MUT;	MUT;	MUT;	MUT;	MUT;	MUT;	MUT;	MUT;	MUT;	MUT;	MUT;	MUT;	MUT;
RB1					HOMDEL;	HOMDEL;	MUT;	MUT;	MUT;																																					HOMDEL;	HOMDEL;	HOMDEL;	MUT;
MDM4
PIK3CA							MUT;			MUT; AMP;	AMP;	AMP;	AMP;	MUT;	MUT;																													AMP;
MYC								AMP;			AMP;				AMP;	AMP;	AMP;	AMP;	AMP;	AMP;	AMP;	AMP;	AMP;	AMP;	AMP;	AMP;	AMP;																			AMP;
ORC1																												AMP;
CDK2
POLD1																																													AMP;
TYMS																AMP;	AMP;
MCM6					HOMDEL;													AMP;
MCM2															MUT;
CDC6																													AMP;
UNG
TDG
POLB												AMP;																AMP;	AMP;	AMP;	AMP;
NEIL3																																															HOMDEL;
LIG1																																MUT;
PARP1										AMP;						AMP;		AMP;															AMP;											AMP;
APEX1
MUTYH																												AMP;
MSH2
MSH3								MUT;
MSH6
MLH1
MLH3																																		MUT;
PMS2												AMP;
LIG4							AMP;																																							AMP;
RB1	-0.3648	-3.1189	-1.3535	0.1396	-2.6029	-4.1369	-3.1189	-0.7669	-1.6636	-2.0382	-3.7281	-0.4856	-3.1903	-2.6952	0.1238	-1.2833	0.3981	-3.3294	-1.7259	-0.4344	-1.5701	-0.7971	0.558	-2.8432	-3.3601	-1.4673	1.992	-1.5644	-1.0608	1.1978	-2.8563	0.8839	-0.8524	-0.4599	-0.8683	-2.8066	-0.2541	-0.7422	-1.6776	-2.524	-1.1887	1.2974	-2.0036	-1.0311	-4.5952	-1.4594	-1.7192	-4.8249	-1.9747
MDM4	1.6364	0.7831	-1.1366	1.4655	1.0375	1.3001	-0.5943	-0.9494	-0.6793	2.316	2.1437	-0.7318	1.6083	1.5513	-0.6477	-2.0796	1.8022	-1.1779	-0.466	-0.177	-1.3751	-1.2341	1.3071	0.1485	1.1987	-0.7711	-0.6164	2.3889	4.2684	-0.9409	1.5409	0.2517	4.8744	-0.597	-0.3347	-0.1564	0.4835	2.1529	0.1923	1.1417	3.6996	0.4081	1.0582	-0.2374	0.0147	-0.2357	-0.2501	-2.0354	-0.785
PIK3CA	0.7794	-0.1622	-0.2529	0.847	1.0139	-0.0364	1.0807	0.6305	-0.3536	15.2933	1.3509	0.888	3.4719	0.3888	2.6634	0.7086	1.3708	-1.6627	1.9979	1.3178	-0.9548	0.6371	0.9768	0.2159	-0.6257	0.451	3.8719	-1.4938	-2.7302	-0.5774	1.688	3.7745	-0.4721	-0.1344	0.8768	0.8609	0.5762	-0.8191	2.7779	0.3338	0.9198	1.6999	-0.0483	1.9634	1.3152	0.6881	1.3344	-1.6693	1.8211
MYC	0.9423	0.4615	1.0382	1.7591	1.7402	1.5424	-0.8805	-0.4819	0.8933	0.0394	2.4599	1.6868	1.1063	1.5017	2.1512	3.1455	1.9956	0.9115	2.8008	2.6702	1.1247	3.4407	0.416	0.5016	1.6869	0.2524	2.9126	1.0395	0.8136	2.0606	0.7688	1.0233	1.5765	1.5316	0.8166	1.9857	1.0227	0.2315	-0.3093	1.5906	-0.0724	1.0853	1.6882	1.413	1.473	1.3229	0.8684	1.864	-0.893
CDK2	-1.0488	0.6497	0.9451	0.7361	0.8723	1.9276	0.3481	0.5416	1.4695	-0.8867	-0.3923	0.9945	1.1534	-1.0021	0.7644	2.1652	-0.6914	0.508	-0.0857	3.8234	0.0701	0.743	0.6792	1.7985	2.988	-2.2614	-0.2861	0.2807	0.202	-0.0088	0.7187	-0.8557	0.5805	0.0683	1.3252	1.2286	-0.2486	-0.0536	-0.4899	1.3695	-1.818	-0.0192	0.0023	2.5141	1.4945	-0.5129	2.0308	3.4136	-0.6947
POLD1	2.1746	1.5946	2.6289	0.4899	2.142	2.9657	1.0011	1.8168	0.7477	3.7009	0.5505	1.7755	1.6997	1.5757	0.5954	1.0022	1.707	1.7791	1.5663	1.6994	1.8868	0.2184	1.2785	1.7124	-0.3203	0.8238	1.9796	2.3091	1.96	-0.5752	0.9931	0.5759	2.2501	1.6131	2.6307	0.8507	0.4925	0.3308	0.0589	1.115	-0.1028	0.6197	0.3395	-0.5603	3.0125	1.956	1.6511	2.7065	0.4236
TYMS	0.6654	2.5904	2.3067	0.1338	2.0289	0.3234	1.4712	1.7194	1.5578	-1.4173	0.247	0.8476	2.0503	0.4901	2.4024	2.0713	2.4244	0.366	0.9164	1.3522	-0.5423	1.5283	-1.041	1.3971	1.7746	0.6029	0.4719	0.8758	0.4354	0.8864	0.4251	0.8241	-0.3671	-0.0754	3.4497	2.438	0.0723	2.0235	0.6537	-0.6699	-0.8062	1.1917	1.7685	1.148	2.693	0.4652	0.6823	3.2995	0.808
MCM6	1.0255	1.39	0.9951	0.1845	-0.5168	2.6189	1.3829	1.3134	1.8949	1.1642	-0.1227	0.3578	2.8239	0.8276	0.8531	2.5729	-0.0001	2.7432	0.3429	1.4935	0.1909	0.4952	-0.6187	1.8749	1.108	-0.0095	1.8874	2.6849	0.0246	-0.1029	0.4723	0.425	1.1561	0.8363	1.242	1.7575	0.9393	1.1046	-0.0189	2.6965	0.7354	-0.2716	-0.0466	2.5511	2.8615	0.5382	1.052	3.8192	0.6145
MCM2	0.6294	1.8234	1.9334	0.3969	3.1699	2.2831	2.9676	1.0961	-0.0961	-0.0634	1.7744	1.1064	1.2538	0.8564	1.5827	2.2035	-0.0167	1.1832	1.3584	1.9071	0.7098	2.1509	-0.0567	1.4141	0.969	0.4271	1.6811	0.1678	-0.8494	0.1485	-0.1572	-0.9571	0.9373	-0.0389	1.4499	1.935	1.2182	0.1675	1.2005	1.2914	0.6866	-0.5363	0.5863	1.5381	3.1269	2.4728	1.3373	3.0509	1.1242
CDC6	-0.073	0.8744	1.018	1.4254	0.3822	1.0432	2.2506	1.4121	0.2582	-0.0333	1.1907	1.2026	2.1566	0.6104	2.0427	2.2413	-0.2853	0.5229	0.7648	2.1102	1.0716	1.8016	-0.3393	1.53	1.0934	1.6587	1.31	1.3013	1.306	0.0214	0.6827	0.1458	1.1992	0.4806	1.2188	1.151	0.4411	2.0373	0.5686	0.8157	0.3013	0.5481	0.0083	0.3401	1.9925	0.4851	1.2211	2.5381	0.5534
UNG	0.1831	1.2248	0.0888	1.0885	2.3315	0.7922	-0.1211	0.9193	-0.9015	-1.1863	0.6635	1.2315	1.3935	-0.9123	0.7629	2.512	-0.328	0.7394	0.3989	4.2145	-0.3777	2.5468	0.1263	1.7455	2.4452	0.939	-0.1737	1.9104	0.4888	-0.1919	-0.0477	-1.1271	0.796	1.4748	0.9793	0.5707	-0.1319	0.0224	1.1665	0.7367	-1.2478	-0.8542	1.2882	1.1427	2.8774	-0.1243	1.5634	3.6568	-1.6876
TDG	0.3255	1.6631	-1.0748	0.8685	0.8927	2.2277	0.0835	0.028	-0.3134	0.5478	2.3309	1.2822	0.8149	1.2613	0.1228	1.5783	0.0069	3.1378	2.0701	1.1728	1.3989	1.2818	-1.5426	1.6496	3.5325	2.1311	-0.7582	3.0844	0.7379	-0.0588	1.465	-0.0985	0.8169	1.385	0.3428	-0.453	-0.3676	1.7415	0.0754	-1.6105	-0.548	-0.6296	0.627	0.8435	1.6599	-0.4744	-0.7737	2.824	-0.5331
POLB	-1.2203	0.37	-0.4731	-1.5748	-0.4385	0.1005	1.2003	-1.4027	1.0545	-1.9802	0.1927	2.1539	-1.313	2.7009	-0.5872	1.3637	-1.7243	-1.645	-0.219	-1.0168	-0.4604	1.714	-1.6689	0.5033	3.3148	-0.1834	-2.0713	2.0487	0.4866	1.8689	1.2365	-0.64	-1.0764	0.1023	0.7893	0.2162	-1.5818	0.9632	-0.6195	-1.0914	1.5198	1.1804	1.922	-1.4755	1.2858	-0.6998	-0.3127	2.8019	1.1372
NEIL3	0.3569	0.2159	1.1895	0.905	0.3625	1.8588	1.6977	1.4341	1.8021	-1.1736	1.2118	0.5092	1.352	0.1667	0.6953	0.8619	0.7245	0.6075	1.1287	2.0968	0.7398	2.6779	-0.6232	1.6541	1.6248	1.4828	0.5899	1.2619	0.6215	0.4131	0.1319	0.8818	1.5938	0.6521	1.3603	2.05	0.3885	1.4722	1.4364	0.3569	-0.0116	-0.587	0.4813	0.0859	1.28	0.5806	-0.5221	0.2915	1.1543
LIG1	0.4242	0.6586	0.0293	0.0121	2.5355	0.7904	1.191	0.6795	-0.9542	1.2468	-0.2124	0.209	0.5055	-1.3683	0.3226	0.5872	-0.4984	-0.3447	0.2429	1.876	0.4304	-2.0028	-0.4708	0.1809	-0.4093	-1.5668	-1.248	2.521	-0.6521	-2.7759	1.0144	-0.9855	1.9182	0.8946	0.6086	-0.0259	-0.0967	-0.0306	-0.2041	-1.0855	-1.1365	0.3054	-0.6672	0.1851	0.9681	0.1695	1.0983	3.8134	-1.2793
PARP1	2.0574	1.7647	0.9667	0.9368	0.9881	3.1654	3.5425	1.7693	1.347	2.2546	0.5583	0.5877	1.7787	0.5285	2.8228	2.6005	0.7192	3.2857	0.8627	3.0754	-0.0602	1.0203	0.5956	1.5302	3.0941	1.5829	1.0156	1.802	2.5781	0.185	1.8206	1.2389	2.0663	1.4034	2.5189	0.5784	-0.0947	2.5296	1.0394	1.3647	2.4368	0.1309	1.0301	2.7389	2.2	1.5465	1.8915	0.914	1.9726
APEX1	-1.1495	0.4518	1.4153	-0.4994	0.1824	-0.1404	0.9918	-1.2807	-0.4807	-0.4155	-0.0805	-1.5452	0.3389	-2.2091	0.8732	0.4999	-0.4159	0.8475	1.6667	-0.8149	-1.1866	-0.6417	-0.5642	0.3581	3.6519	-2.9036	-1.5208	0.4176	2.2308	0.6368	-0.916	-1.297	0.4779	2.3693	2.296	-0.6714	0.4131	-0.2684	-0.5349	-0.7105	-2.4353	-0.3234	0.4616	0.2635	3.0381	-0.9441	-1.1923	0.4624	-1.87
MUTYH	-0.2938	1.8483	0.3298	-0.5895	1.5752	1.5512	2.1606	2.0068	2.3724	0.3227	2.4962	0.4849	1.097	1.2599	1.7354	0.7365	0.5557	0.9395	1.5947	2.5552	-0.7064	3.8674	-0.1511	1.4126	0.6663	1.2181	1.8396	3.7874	0.9085	1.0191	0.1194	1.8311	1.6123	0.0799	1.6467	1.7836	0.4569	-0.2138	4.0579	1.9182	2.0939	-0.1005	-0.3717	1.0774	1.8244	2.0473	-1.1311	2.4402	0.9614
MSH2	-0.7361	2.4898	2.3402	0.441	1.2395	1.8768	3.1034	2.9694	2.8702	-0.184	1.4892	0.2798	1.9469	0.9956	1.5468	3.1145	0.8746	1.5354	0.719	2.9598	2.0308	1.5859	-2.1954	2.2533	4.0008	1.1508	2.4573	2.0165	-1.1324	2.0037	0.6247	1.109	1.8962	0.3712	1.6032	1.0203	1.2076	0.6844	1.777	1.2291	0.0298	1.5987	1.6208	2.0801	3.3662	0.8824	1.9442	4.9262	2.6397
MSH3	-0.6601	-1.2725	-0.5844	-0.2739	1.0937	-1.2091	-0.8898	-3.5729	-0.9211	-0.6706	-0.5227	-1.4419	-1.0275	0.1217	-1.98	-2.2717	-1.6109	-0.9736	-1.5223	-2.7526	-3.0068	-2.955	-0.6815	-1.8927	-1.0912	0.011	-1.6917	-1.5145	-2.3446	-5.2636	0.1524	-0.8162	0.1299	-1.4487	-1.0384	-2.6074	-2.1739	-0.3728	-2.9577	0.0461	-0.3418	-2.4145	-0.7603	-2.2796	-0.7732	-1.0237	0.5126	-0.5602	-1.4306
MSH6	-0.3675	2.5022	1.5801	-1.0523	1.6993	2.6308	4.5984	3.2466	1.3711	1.3386	1.1776	1.3878	2.7626	0.6026	1.3376	1.2916	0.1866	2.0757	0.519	1.6533	1.6251	0.1165	-2.7867	2.45	2.6528	1.4672	2.2126	2.7113	-1.1234	1.4986	1.3125	0.0245	1.1923	0.2629	0.7218	1.4066	0.5671	-0.4554	1.5728	1.4505	0.4751	-0.1929	-0.5536	2.1468	3.3146	1.6711	1.784	4.1865	2.359
MLH1	-0.6659	-0.5363	0.6495	-2.8274	0.4295	-2.0813	0.5764	-0.2413	-1.8033	-3.0574	-1.905	-0.6083	-1.1413	-1.5568	-1.4616	-2.4538	-1.9425	-2.7168	0.3799	-3.3744	-2.0549	-1.599	-3.7829	1.1146	0.7388	-0.7097	-0.4555	-1.2126	-2.5905	-2.5923	-2.2319	-2.2033	-1.1718	0.7807	-0.7019	-3.0034	-1.2214	-0.6472	-0.3059	-2.3715	-0.9213	-0.8621	-2.6775	-1.0697	1.6516	-1.1692	-1.9829	0.1808	-1.9484
MLH3	-0.6217	-1.1032	0.0337	-2.5924	-0.6364	-2.565	0.1338	0.0002	-2.4044	-1.7215	-0.0409	-0.4558	-1.5844	-2.2095	-0.3919	-2.3918	-0.6136	-0.7085	-1.4254	-0.1736	-2.1724	-3.3408	-1.5369	0.4936	-3.7284	-0.3701	-2.0303	-0.9491	-3.0747	-2.4528	-1.21	-1.8029	-1.046	-2.0714	-1.4157	-1.5527	-0.7933	1.2086	-1.1978	-2.4847	0.0776	-2.1519	0.0994	-0.3398	-1.1756	-0.9336	-1.8749	0.9959	0.3627
PMS2	0.6511	-1.6321	-0.5536	0.7712	-0.4135	-1.5452	0.743	-1.4839	-0.2043	0.545	1.3507	2.4144	1.7063	1.8	0.9244	1.9867	-0.7404	-0.7942	-0.3476	3.2399	0.1742	0.1536	2.1842	0.2315	2.6057	0.4389	0.1961	0.7967	-1.7652	3.7715	-1.195	0.4017	0.1204	1.2298	-2.3586	-2.1158	-0.8878	2.2523	-0.1568	-0.1555	1.8089	-1.1722	-0.5832	-0.6455	0.4599	0.9203	1.4815	2.178	2.6729
LIG4	-0.2599	0.2827	-0.1952	-0.4516	0.034	-1.34	2.1148	1.3869	0.1951	-1.9439	1.1568	-1.2237	0.0936	1.6663	-0.4559	-1.0116	2.0951	-1.6514	-0.9712	-1.2677	-0.022	-1.5924	-0.3456	-0.5187	0.8754	-1.8209	1.7471	-1.0915	-2.1529	1.2631	3.1934	0.3766	-0.9881	0.8154	1.2166	0.0198	-1.1225	0.0297	1.2863	-0.874	-1.1153	-0.4822	0.5681	1.3857	-0.1632	0.3225	0.6224	1.9028	0.4477
[truncated: 776 more columns]
