# Supplementary material for: Selective therapeutic strategy for p53-deficient cancer by targeting dysregulation in DNA repair
Source: Commun Biol. 2021 Jul 12;4:862. doi: 10.1038/s42003-021-02370-0 (PMC8275734; doi:10.1038/s42003-021-02370-0)
Supplement: Supplementary file 4 — Supplementary Data 1 [file 42003_2021_2370_MOESM4_ESM.zip › M_phases.csv]

track_name	TCGA-A2-A0SX	TCGA-BH-A0BW	TCGA-AR-A0TS	TCGA-C8-A131	TCGA-A2-A04U	TCGA-A1-A0SO	TCGA-A2-A0YE	TCGA-A2-A0D0	TCGA-BH-A18K	TCGA-A2-A0T0	TCGA-AO-A12F	TCGA-AR-A1AR	TCGA-B6-A0RE	TCGA-E2-A14R	TCGA-A7-A13D	TCGA-A8-A07O	TCGA-AO-A0J6	TCGA-AO-A129	TCGA-AR-A1AH	TCGA-B6-A0RT	TCGA-BH-A0E0	TCGA-AN-A0XU	TCGA-A2-A0YM	TCGA-A7-A0CE	TCGA-B6-A0IQ	TCGA-A1-A0SK	TCGA-A2-A0CM	TCGA-A2-A0D2	TCGA-A2-A0ST	TCGA-A2-A0T2	TCGA-A2-A0YJ	TCGA-A2-A04P	TCGA-A2-A04Q	TCGA-A2-A04T	TCGA-A7-A0DA	TCGA-A7-A13E	TCGA-A8-A07C	TCGA-A8-A07R	TCGA-A8-A07U	TCGA-A8-A08H	TCGA-A8-A08R	TCGA-AN-A0AL	TCGA-AN-A0AR	TCGA-AN-A0AT	TCGA-AN-A0FJ	TCGA-AN-A0FL	TCGA-AN-A0FX	TCGA-AN-A0G0	TCGA-AN-A04D
Mutation_Count	22	78	34	41	43	161	0	57	33	160	31	42	82	111	83	35	92	72	63	14	28	93	55	78	49	48	37	69	9	23	66	102	9	0	122	0	118	172	18	26	128	63	98	99	66	136	92	29	70
PAM50_subtype	Basal-like	Basal-like	Basal-like	Basal-like	Basal-like	Basal-like	Basal-like	Basal-like	Basal-like	Basal-like	Basal-like	Basal-like	Basal-like	Basal-like	Basal-like	Basal-like	Basal-like	Basal-like	Basal-like	Basal-like	Basal-like	Basal-like	Basal-like	Basal-like	Basal-like	Basal-like	Basal-like	Basal-like	Basal-like	Basal-like	Basal-like	Basal-like	Basal-like	Basal-like	Basal-like	Basal-like	Basal-like	Basal-like	Basal-like	Basal-like	Basal-like	Basal-like	Basal-like	Basal-like	Basal-like	Basal-like	Basal-like	Basal-like	Basal-like
PLK1	-0.3755	0.7913	1.9343	0.6276	-0.3946	1.8755	2.7628	1.654	3.3395	0.767	0.4664	1.1589	0.9356	1.1365	0.5017	2.3421	1.2506	1.0426	0.1134	0.9443	0.8203	1.8878	1.988	1.0568	1.4312	0.889	1.6464	1.7195	-0.2389	0.2431	2.2691	-0.2156	-0.1376	0.845	0.5959	0.8997	1.7764	2.0509	1.3034	-0.393	0.9268	0.2475	1.2854	0.6829	1.4148	-0.1831	-0.7748	1.2112	0.5464
AURKA	1.2695	1.2411	1.0558	1.0981	0.8407	1.7849	1.7057	3.3262	1.9697	0.4625	1.2872	0.7901	1.4112	1.7799	1.0806	2.0798	1.9014	1.3	1.3242	1.7935	1.8999	1.7549	1.4336	1.3457	1.8575	2.0499	2.3113	2.4772	0.5939	0.1937	2.7023	1.1382	0.9627	1.6224	0.9967	0.4931	1.3078	2.8081	2.1467	0.4679	2.0905	0.989	-0.2197	1.275	-0.1488	0.0919	0.0195	0.9474	2.5343
CENPE	0.6152	1.602	0.6532	1.2519	1.7202	2.4601	0.9977	2.2448	2.1495	1.0754	0.5685	1.9961	1.1756	2.3073	0.8096	1.3682	1.8632	0.7467	1.1911	0.3859	1.0296	0.7447	1.7328	1.3433	1.8543	1.4362	1.7621	1.2791	0.4206	-0.3827	0.5586	0.5906	1.1858	2.642	0.5642	0.9092	1.3796	-0.4039	0.4155	0.7259	0.9522	0.9315	0.4457	2.2455	0.8987	-0.2239	1.2878	1.6345	3.1264
TPX2	1.2798	0.9631	1.4971	1.3473	1.7032	3.1812	2.2903	3.2238	2.3201	1.0462	1.3222	1.0263	1.3248	1.6815	1.0486	1.655	1.6384	1.4307	1.5335	0.8918	1.9277	1.608	1.6712	0.583	1.7311	1.7886	2.2432	1.8066	0.7534	0.2291	1.9961	1.3098	1.3226	1.8265	1.2732	0.7832	1.9866	1.3038	1.336	-0.21	1.5841	0.7612	1.6143	1.6351	1.9171	-1.0548	0.9856	0.7734	1.8205
CKS2	-0.1239	-0.1491	0.1943	0.876	-0.3338	0.7166	-0.2892	0.3277	1.2135	0.8004	0.2412	0.9104	1.4059	1.0904	0.4099	1.3696	1.4409	2.2651	-0.0662	0.7913	0.1465	0.5239	0.9129	0.0814	1.2766	1.4581	1.6471	1.8667	-0.1429	0.2416	0.822	1.5514	0.0961	0.8074	-0.7522	0.2442	2.0017	2.1797	0.9083	-0.0132	1.0534	0.5787	0.7236	1.5115	-0.8299	-0.0631	-0.7257	0.5868	1.4521
BUB1	1.1539	0.8613	1.3474	0.8159	1.1226	2.2885	1.6319	3.8273	2.0889	1.5061	0.7628	2.1373	1.2634	1.326	1.5977	2.1368	0.8124	1.5568	1.6858	1.041	1.0101	1.4816	2.0985	1.5841	2.0773	1.6256	2.3181	1.4353	0.7602	0.2344	1.2127	1.3607	1.2542	1.7105	0.8559	0.3461	1.6124	1.2034	1.337	0.2256	1.9945	0.8445	0.4659	1.8574	1.0238	-0.3339	0.0471	1.2504	1.6475
CENPF	2.107	0.5205	1.5418	1.8159	2.5076	1.875	1.3353	2.5339	2.6338	1.2543	2.5721	1.8934	1.5636	0.825	1.2855	1.7707	1.0631	1.8186	1.5763	0.4233	1.3732	1.3753	1.3893	1.9037	2.9439	1.5627	2.0932	2.0884	1.0855	-0.5965	0.7935	1.4216	1.3712	1.9885	1.6889	1.3623	1.8548	0.6809	1.5559	-0.1422	1.9786	0.0573	1.7365	0.855	1.769	0.5216	1.2318	1.8672	2.5215
NUF2	1.8594	1.0758	1.4739	1.2007	1.6478	1.9058	1.0219	2.3033	1.9857	1.1644	2.1362	1.9133	1.5657	1.5783	1.6802	2.4859	1.9924	2.4766	1.7032	2.214	2.4725	1.7568	1.6831	1.6175	3.3896	2.302	2.126	1.813	0.3091	-0.0461	1.0844	0.9719	1.3672	2.0533	1.738	1.3886	2.3581	1.6262	2.5792	0.525	2.2159	1.4771	1.4477	1.5336	1.0892	0.0163	1.42	2.1111	2.7648
CDC20	0.9759	0.7645	2.2783	1.2855	1.1454	1.4447	1.6318	2.9032	2.2145	1.351	1.5732	1.4221	1.1572	1.7811	1.5592	2.8174	2.0713	1.7919	1.8894	1.1377	1.5311	1.9747	3.5415	1.2935	1.6635	1.6375	2.1821	2.2517	0.485	0.5682	2.0874	1.5192	0.7169	1.3577	0.3751	1.0905	1.0924	1.3988	0.9695	0.0149	2.6777	1.8324	0.7764	2.4022	1.4508	0.5055	0.6491	1.2455	1.9618
TACC3	1.2668	0.2567	0.6574	1.7909	0.3954	0.9438	0.6062	2.7584	0.4472	1.1731	1.358	0.1277	1.4439	0.2542	0.6737	0.5853	0.0831	1.621	0.7112	2.3362	1.0663	0.0912	0.9029	0.7287	1.4923	1.5104	1.169	1.0931	0.6228	-0.2805	-0.0347	2.3331	1.2193	1.0525	1.4901	-0.6624	1.268	1.6619	1.2405	-0.2374	1.8105	2.0367	0.5047	0.5559	1.6175	0.1334	-0.9076	0.7618	0.4554
BUB1B	0.5499	-0.0725	0.6775	1.3872	1.8777	1.6052	1.5026	2.3934	2.0407	0.4719	0.7815	0.9061	1.8087	0.886	0.8101	2.138	0.8256	0.5612	1.1583	0.6853	1.5557	0.9426	1.2232	0.1377	1.3489	1.4324	1.5215	1.35	0.4305	-0.4675	1.2691	0.485	0.659	1.5017	0.2049	0.0122	1.7818	0.632	0.0628	-0.105	1.3636	1.0768	0.5877	1.1467	2.3981	-1.046	0.225	1.2559	1.6952
UBE2S	-0.1664	1.1873	1.7221	0.9737	2.4712	2.4242	1.085	1.9117	0.9874	1.1639	1.7042	1.199	0.8776	1.1897	1.9666	0.7554	0.8426	1.1901	0.9104	0.8747	2.2065	1.0797	1.1553	0.7526	1.9491	2.4146	2.0165	2.668	0.145	0.3034	-0.4744	1.6993	0.7081	1.3457	0.9703	-0.2129	2.3737	1.8182	3.6434	-0.6718	1.0005	1.4578	0.7769	1.2621	1.1696	-0.0703	-0.1938	1.5159	2.118
[truncated: 776 more columns]
