# Supplementary material for: Selective therapeutic strategy for p53-deficient cancer by targeting dysregulation in DNA repair
Source: Commun Biol. 2021 Jul 12;4:862. doi: 10.1038/s42003-021-02370-0 (PMC8275734; doi:10.1038/s42003-021-02370-0)
Supplement: Supplementary file 4 — Supplementary Data 1 [file 42003_2021_2370_MOESM4_ESM.zip › MMR genes.csv]

track_name	TCGA-BH-A18G	TCGA-C8-A134	TCGA-AR-A0U0	TCGA-A2-A0ST	TCGA-BH-A0BW	TCGA-AO-A0J4	TCGA-AN-A0AR	TCGA-AR-A1AH	TCGA-A2-A04U	TCGA-B6-A0IQ	TCGA-AO-A0J6	TCGA-AO-A12F	TCGA-D8-A147	TCGA-A2-A0SX	TCGA-A2-A0T0	TCGA-AO-A124	TCGA-AO-A129	TCGA-AR-A0TP	TCGA-BH-A18K	TCGA-AN-A04D	TCGA-A1-A0SO	TCGA-BH-A0E0	TCGA-A7-A0CE	TCGA-BH-A0DL	TCGA-A2-A04T	TCGA-AN-A0FX	TCGA-AQ-A04J	TCGA-D8-A143	TCGA-A8-A07R	TCGA-BH-A18V	TCGA-BH-A18Q	TCGA-AN-A0FJ	TCGA-A2-A04P	TCGA-A2-A0D0	TCGA-C8-A12V	TCGA-E2-A14N	TCGA-A1-A0SK	TCGA-A2-A0CM	TCGA-A2-A0D2	TCGA-A2-A0T2	TCGA-A2-A0YE	TCGA-A2-A0YJ	TCGA-A2-A0YM	TCGA-A2-A04Q	TCGA-A7-A0DA	TCGA-A7-A13D	TCGA-A7-A13E	TCGA-A8-A07C	TCGA-A8-A07O
Mutation_Count	0	72	27	9	78	66	98	63	43	49	92	31	104	22	160	116	72	50	33	70	161	28	78	39	0	92	41	40	172	148	65	66	102	57	17	47	48	37	69	23	0	66	55	9	122	83	0	118	35
PAM50_subtype	Basal-like	Basal-like	Basal-like	Basal-like	Basal-like	Basal-like	Basal-like	Basal-like	Basal-like	Basal-like	Basal-like	Basal-like	Basal-like	Basal-like	Basal-like	Basal-like	Basal-like	Basal-like	Basal-like	Basal-like	Basal-like	Basal-like	Basal-like	Basal-like	Basal-like	Basal-like	Basal-like	Basal-like	Basal-like	Basal-like	Basal-like	Basal-like	Basal-like	Basal-like	Basal-like	Basal-like	Basal-like	Basal-like	Basal-like	Basal-like	Basal-like	Basal-like	Basal-like	Basal-like	Basal-like	Basal-like	Basal-like	Basal-like	Basal-like
MLH1	-6.7995	-1.5597	-0.4874	-1.603	-0.2413	0.2208	0.7807	-1.2126	-2.7168	-2.0813	-0.6083	-1.1718	0.399	-1.0697	-1.1968	-1.1413	-2.3179	-4.4221	-2.456	-3.4343	1.6516	-3.4064	-1.9829	-1.419	-0.2795	-0.1965	-1.1692	0.5764	-0.7824	-0.4555	0.4295	-2.4538	-3.0574	-3.3744	-0.4257	-1.905	0.1808	0.3799	-0.7019	-3.0262	-0.915	-2.5923	-3.0034	-0.6659	-2.6302	-2.0549	0.2175	2.9014	-1.599
MSH2	-1.1831	4.429	1.8776	0.4703	2.9694	0.8433	0.3712	2.0165	1.5354	1.8768	0.2798	1.8962	3.2955	2.0801	0.5408	1.9469	0.5327	1.7749	2.3939	1.5336	3.3662	2.0404	1.9442	-1.2557	2.594	2.0586	0.8824	3.1034	0.3765	2.4573	1.2395	3.1145	-0.184	2.9598	1.3354	1.4892	4.9262	0.719	1.6032	1.3195	1.4226	2.0037	1.0203	-0.7361	0.6883	2.0308	2.4958	1.8326	1.5859
MSH3	-0.9889	-0.7937	-1.905	0.5079	-3.5729	-1.8628	-1.4487	-1.5145	-0.9736	-1.2091	-1.4419	0.1299	-2.4731	-2.2796	-0.7524	-1.0275	0.045	-3.1022	-1.2122	0.0362	-0.7732	-0.5786	0.5126	0.4322	-1.3004	-2.2516	-1.0237	-0.8898	-0.6996	-1.6917	1.0937	-2.2717	-0.6706	-2.7526	-1.6228	-0.5227	-0.5602	-1.5223	-1.0384	0.3296	-0.2153	-5.2636	-2.6074	-0.6601	-3.366	-3.0068	-3.1786	-0.8751	-2.955
MSH6	-0.2149	3.9178	-0.3675	-0.0016	3.2466	0.4103	0.2629	2.7113	2.0757	2.6308	1.3878	1.1923	3.9962	2.1468	1.7464	2.7626	0.4552	1.5007	1.6094	2.1687	3.3146	0.8201	1.784	-0.2609	3.1515	2.772	1.6711	4.5984	2.5252	2.2126	1.6993	1.2916	1.3386	1.6533	2.0067	1.1776	4.1865	0.519	0.7218	0.955	1.7453	1.4986	1.4066	-0.3675	-0.1124	1.6251	1.3899	2.2451	0.1165
MLH3	-2.2803	-1.0841	0.148	-0.2129	0.0002	-0.3922	-2.0714	-0.9491	-0.7085	-2.565	-0.4558	-1.046	-1.6503	-0.3398	-1.0377	-1.5844	-2.0307	-0.7549	-1.6682	-0.9116	-1.1756	-1.1888	-1.8749	0.4736	0.3879	-1.9082	-0.9336	0.1338	-1.6795	-2.0303	-0.6364	-2.3918	-1.7215	-0.1736	-0.8432	-0.0409	0.9959	-1.4254	-1.4157	-0.9795	-0.9145	-2.4528	-1.5527	-0.6217	0.494	-2.1724	-0.163	-0.6694	-3.3408
PMS1	-0.7309	0.0547	0.6964	-0.6524	-0.9688	-0.0993	0.6433	3.5452	0.7192	1.1014	0.2342	0.3169	3.9128	1.5281	0.6759	-0.1068	-0.547	1.776	1.7932	0.8602	1.2432	-1.1101	-1.1554	1.4178	0.6875	1.9974	1.4552	0.9497	-0.857	-0.0414	1.2202	1.2192	-1.1759	-0.1846	1.4208	2.3	2.7756	0.6441	-1.4332	-0.1543	1.9316	0.5502	3.006	-0.1372	-1.0578	-0.7122	0.6882	1.5143	1.2671
PMS2	0.2673	1.0345	2.3491	0.2086	-1.4839	-0.8224	1.2298	0.7967	-0.7942	-1.5452	2.4144	0.1204	-0.9957	-0.6455	1.4685	1.7063	0.4415	0.794	-0.0162	1.3104	0.4599	0.8128	1.4815	1.9545	1.1599	-1.7526	0.9203	0.743	-0.2213	0.1961	-0.4135	1.9867	0.545	3.2399	-0.035	1.3507	2.178	-0.3476	-2.3586	1.2311	0.3712	3.7715	-2.1158	0.6511	0.7309	0.1742	1.3789	-0.2625	0.1536
PCNA	-0.8457	0.651	1.4515	-0.8196	0.9882	0.6003	0.2875	1.1191	0.4429	-0.3083	0.1422	-0.7109	1.7755	1.2501	0.356	1.6022	0.0635	1.1021	0.6037	2.1069	1.3729	-0.2853	0.884	1.2006	0.6653	1.2546	1.5618	2.9173	0.8345	0.1919	2.6665	0.7856	-0.0745	1.0112	1.8114	0.1524	4.0413	1.0518	2.0517	-0.5144	0.1807	0.2078	0.9462	-0.1371	1.0076	0.0902	0.5283	0.535	0.8681
EXO1	1.2433	1.8173	1.4867	0.9048	1.5394	1.7329	0.4174	2.8776	2.3301	2.9808	1.2411	2.1912	2.3484	1.2856	2.2804	2.5419	2.6508	1.7709	3.1522	2.9238	2.6797	0.4479	2.1595	1.7466	2.8509	0.942	1.5814	2.7458	1.755	1.5443	1.9005	1.1961	0.9679	2.6767	1.181	2.4988	0.6035	1.4947	2.4821	-0.6329	1.3721	1.1609	1.5176	1.1808	0.6363	1.4354	0.9826	2.4816	2.597
POLD1	1.132	0.1912	1.4249	1.467	1.8168	0.5639	1.6131	2.3091	1.7791	2.9657	1.7755	2.2501	1.405	-0.5603	1.0421	1.6997	1.6482	0.9725	1.2284	1.8596	3.0125	1.8157	1.6511	1.7675	1.9974	1.4137	1.956	1.0011	3.2217	1.9796	2.142	1.0022	3.7009	1.6994	1.6671	0.5505	2.7065	1.5663	2.6307	0.9105	0.843	-0.5752	0.8507	2.1746	0.5469	1.8868	0.0052	1.2034	0.2184
POLD2	-0.4226	0.5765	1.0303	0.3527	-0.5479	-0.1995	1.6366	1.3246	-1.7306	0.5328	0.7751	0.2312	0.0687	-0.856	0.4137	2.4678	0.5217	2.4104	2.0087	-0.5694	2.3076	1.0763	0.2956	-0.0961	1.0157	-0.2754	0.9249	1.2284	-0.4207	2.9216	0.2251	0.6459	-1.6666	1.8673	-0.6246	0.6815	0.4646	-0.3751	-0.3383	-0.0838	1.4894	2.0743	1.6151	-0.6974	0.2036	1.5036	1.3794	-1.3588	0.7141
POLD3	0.9506	0.7028	-0.2355	0.2091	0.2722	-0.2933	0.6972	2.675	0.0744	2.4663	2.2866	0.3558	0.3459	0.0473	0.6124	1.1311	1.4591	0.0219	1.8579	3.8602	4.2794	3.0173	-0.5925	1.4687	3.3826	1.0513	2.393	1.3881	3.1841	3.0009	1.7828	0.9785	0.9966	2.3878	-0.4823	2.0797	2.7535	-0.4855	3.0253	-0.7492	2.2908	0.3136	1.466	1.0257	-1.3609	-1.3332	-1.7419	0.2051	1.5247
POLD4	-0.7948	-1.3487	-1.0046	0.1513	0.0956	-0.6485	-1.3704	-2.8321	-2.8983	-2.8787	-0.5682	0.0793	-2.4743	-1.0209	-1.3562	-2.6794	-0.9352	-1.4612	0.2195	-2.8424	-2.383	-0.9615	-2.2847	0.4409	-2.5083	-1.6079	-0.5733	-1.8044	-2.7339	-0.151	-2.1106	-2.1827	-1.6076	-3.5558	-0.8702	-3.34	-4.3596	-1.4458	-1.7576	-1.2232	-0.6118	-0.5268	-1.9234	-0.6437	-1.4388	-2.1227	-0.962	-2.05	-2.0735
LIG4	-2.2231	2.3145	2.0763	0.8323	1.3869	-0.6355	0.8154	-1.0915	-1.6514	-1.34	-1.2237	-0.9881	0.7309	1.3857	1.9375	0.0936	-0.5128	-0.2577	2.4647	0.6625	-0.1632	-1.1353	0.6224	0.2089	1.8288	2.1604	0.3225	2.1148	2.2706	1.7471	0.034	-1.0116	-1.9439	-1.2677	2.0076	1.1568	1.9028	-0.9712	1.2166	-0.4303	-0.4284	1.2631	0.0198	-0.2599	2.0088	-0.022	0.7462	1.5534	-1.5924
SSBP1	0.5545	3.3841	0.5684	-0.0075	-1.3691	0.4023	0.2621	1.9896	2.262	4.4027	1.0702	2.5277	1.7568	-2.5484	1.8403	0.6452	1.7024	0.6991	-1.006	0.8451	0.6294	2.2095	2.0149	-0.6449	0.0956	0.3551	0.6113	0.731	2.6919	2.825	-3.9377	-0.1392	0.055	2.3665	1.1533	4.3292	-0.7465	1.0287	4.6393	1.2668	1.5688	-0.6477	-1.0938	-0.007	0.4205	2.0225	1.2873	0.8737	0.575
RPA1	-1.7873	-0.7765	1.5086	-0.528	-1.4738	-1.4214	2.3448	-0.1882	0.1944	1.477	0.8893	-0.7407	0.8118	0.7087	-0.6424	0.9167	-0.5899	0.3076	0.934	0.3148	0.645	0.94	2.5307	-0.4058	1.1879	0.993	-0.5595	3.582	0.8589	1.3715	1.9335	3.8473	-2.7564	0.9161	0.1062	-0.3378	2.7262	-0.4183	-0.2824	-0.4576	0.3291	2.2816	0.9656	0.1729	2.7524	-0.9523	1.9013	2.5939	0.0031
RPA2	-2.2963	-2.2803	1.0781	0.0712	1.8125	0.114	-1.9932	-1.8256	0.9626	0.7035	-1.877	-1.9591	-0.1845	1.7818	-2.4966	-1.9685	-1.4824	-0.3901	-2.2282	3.272	2.135	0.5947	-0.2092	2.0582	1.1302	-0.2459	-0.9463	0.7576	-1.8944	0.2121	-0.4155	2.3513	-1.9511	-1.9959	-0.2573	-0.1818	2.0335	-0.2579	-0.2746	2.3453	-0.6639	-0.3995	-1.0538	-0.1458	-1.2815	-0.6418	0.0218	1.1402	-0.1404
RPA3	-0.8764	-0.8145	-0.2987	-0.5019	-0.0625	-1.1041	-0.1538	0.378	-2.1258	-1.8516	1.4905	-1.5171	-0.0954	-2.2811	-0.808	0.8943	-0.6452	-1.8556	0.6331	-0.446	-0.1249	0.1692	2.2346	0.7979	-0.9503	-0.7551	0.741	2.3015	-0.3591	-0.419	-0.3536	-1.5111	0.1518	-2.6122	-0.6073	0.8374	-1.186	-0.5393	-1.2414	-0.442	3.1299	0.0993	-0.059	-0.0799	-5.6737	0.9332	1.5724	-0.439	0.0035
RFC1	0.6446	2.554	-1.0517	0.0476	-0.983	-1.1716	-1.3478	-0.9232	0.2686	0.0406	-1.5858	0.9353	-1.3113	-2.1863	-1.8221	-1.7569	1.7133	0.3911	-1.6481	0.2177	-0.461	-1.6424	0.1643	1.4213	-0.094	0.1732	0.816	1.2747	0.7985	-1.5781	0.8602	-1.2903	1.4127	-0.6503	-0.7937	0.5062	1.0612	-0.8306	-0.0666	-0.5641	0.4229	-3.7149	1.67	0.8287	-3.2057	-1.6017	-1.9779	0.1086	-1.6939
RFC2	-2.1938	1.2826	3.8424	-0.844	0.7686	0.7946	0.7489	0.7442	2.9053	0.6082	0.5132	1.3559	0.7919	1.2284	0.1346	1.8465	-1.4456	1.092	-0.2286	1.5321	2.5006	0.7038	2.412	1.2215	0.2838	0.1824	0.8928	3.7973	-0.3996	0.9836	0.0018	0.7633	-0.141	-0.262	-0.6199	0.7346	3.3014	0.0576	2.8426	0.4808	1.0033	0.7266	0.6714	-1.0474	-0.9906	1.0474	0.2004	2.85	1.6107
RFC3	-0.7632	-0.0363	0.3365	-0.8639	0.0089	0.9381	1.0638	0.4458	0.7549	-0.5546	-0.1922	0.0299	-0.5221	-0.1032	1.3846	2.1268	-0.1048	0.0317	2.3225	0.2743	1.5789	-2.0695	1.0434	0.0353	2.0314	0.5466	1.1837	-0.6122	0.0635	2.3805	2.6921	-1.474	1.1991	0.5439	-0.0709	1.8207	5.8656	0.9336	0.1984	-0.7645	-0.3644	1.9628	1.0075	-2.1899	0.158	-0.6156	0.8911	3.0741	1.0493
RFC4	-1.2877	1.6522	0.8099	0.0076	1.0414	1.6511	1.6898	1.3873	3.0745	1.8685	2.5708	0.871	2.0089	3.2346	-1.3645	3.2782	1.6793	1.4412	1.9827	2.4789	3.2094	0.031	2.1928	0.4189	2.3444	2.3736	0.8753	4.2838	2.8091	3.7415	2.3428	1.6969	-0.4626	3.4434	1.4987	1.73	3.42	1.4368	3.2374	0.42	1.9446	0.0278	2.6954	-0.0465	1.1558	1.4458	1.4212	2.5587	1.7304
[truncated: 776 more columns]
