# Supplementary material for: Selective therapeutic strategy for p53-deficient cancer by targeting dysregulation in DNA repair
Source: Commun Biol. 2021 Jul 12;4:862. doi: 10.1038/s42003-021-02370-0 (PMC8275734; doi:10.1038/s42003-021-02370-0)
Supplement: Supplementary file 4 — Supplementary Data 1 [file 42003_2021_2370_MOESM4_ESM.zip › RRG.csv]

track_name	TCGA-A2-A0D0	TCGA-A2-A04U	TCGA-B6-A0IQ	TCGA-BH-A18G	TCGA-A2-A0T0	TCGA-A2-A04P	TCGA-AN-A0XU	TCGA-AR-A0U0	TCGA-AO-A0JL	TCGA-E2-A14N	TCGA-E2-A14X	TCGA-BH-A0B3	TCGA-AN-A0FL	TCGA-BH-A0HL	TCGA-A2-A0YM	TCGA-AO-A12F	TCGA-AQ-A04J	TCGA-AR-A1AH	TCGA-A1-A0SK	TCGA-A2-A04T	TCGA-AN-A0AR	TCGA-B6-A0X1	TCGA-BH-A0BW	TCGA-AR-A0TS	TCGA-C8-A131	TCGA-A2-A0SX	TCGA-BH-A18K	TCGA-AR-A1AR	TCGA-B6-A0RE	TCGA-E2-A14R	TCGA-A2-A0CM	TCGA-A7-A13D	TCGA-A8-A07O	TCGA-AN-A0FJ	TCGA-AO-A129	TCGA-B6-A0RT	TCGA-BH-A0AV	TCGA-BH-A0E0	TCGA-BH-A18V	TCGA-AR-A0U4	TCGA-BH-A0WA	TCGA-A8-A08R	TCGA-BH-A18Q	TCGA-A1-A0SO	TCGA-A2-A0D2	TCGA-A2-A0ST	TCGA-A2-A0T2	TCGA-A2-A0YE	TCGA-A2-A0YJ
PAM50 subtype	Basal-like	Basal-like	Basal-like	Basal-like	Basal-like	Basal-like	Basal-like	Basal-like	Basal-like	Basal-like	Basal-like	Basal-like	Basal-like	Basal-like	Basal-like	Basal-like	Basal-like	Basal-like	Basal-like	Basal-like	Basal-like	Basal-like	Basal-like	Basal-like	Basal-like	Basal-like	Basal-like	Basal-like	Basal-like	Basal-like	Basal-like	Basal-like	Basal-like	Basal-like	Basal-like	Basal-like	Basal-like	Basal-like	Basal-like	Basal-like	Basal-like	Basal-like	Basal-like	Basal-like	Basal-like	Basal-like	Basal-like	Basal-like	Basal-like
BUB1	3.8273	1.1226	2.0773	0.8392	1.5061	1.3607	1.4816	1.3625	1.3591	1.4016	0.6468	1.8167	-0.3339	1.3227	2.0985	0.7628	1.2074	1.6858	1.6256	1.7105	0.4659	1.8535	0.8613	1.3474	0.8159	1.1539	2.0889	2.1373	1.2634	1.326	2.3181	1.5977	2.1368	1.0238	1.5568	1.041	1.6854	1.0101	2.2003	0.8732	1.1305	1.9945	0.9587	2.2885	1.4353	0.7602	0.2344	1.6319	1.2127
BUB3	-0.8412	8.2475	-1.8577	-0.9316	-1.9229	-2.2455	-0.665	-0.3739	-3.1755	0.9954	-0.3894	-1.0329	-0.7932	-1.2293	-0.2464	-3.0082	-1.16	-1.7298	0.5544	0.123	0.7569	0.1497	-2.598	-0.9596	-1.3154	-0.9186	-1.2274	-1.5986	-0.7801	-0.6309	1.2713	-1.342	-0.1546	0.1408	-0.8795	-0.9935	-0.3347	-1.0477	-1.1393	-0.0835	-1.3158	-0.3539	-0.2134	-0.0897	0.6329	-1.2403	-0.8513	-2.7131	-1.6858
CDC25B	2.5161	-0.0232	-0.8178	0.1513	1.923	0.086	0.7834	4.2077	0.712	0.794	1.0262	1.7609	-1.0982	2.282	1.1398	-0.7139	0.9834	-0.3334	2.5563	0.3733	1.2099	1.5827	1.0214	1.6843	2.5391	0.5493	0.705	0.5928	1.4744	0.5228	3.1044	0.8535	2.8647	0.1351	0.7387	1.7029	1.7479	0.923	0.282	1.3817	2.1515	1.9808	1.6878	0.4765	1.6324	0.0302	0.0987	-0.0557	2.4116
CDC25A	3.0033	2.2558	1.8004	0.2426	1.0833	0.2107	0.6788	0.6116	-0.7541	2.0749	1.2334	1.0156	0.6886	0.0994	1.3606	2.3376	0.6861	1.778	3.4126	1.8917	1.5709	0.8325	-0.3572	0.0861	1.1591	0.6779	1.5498	1.1174	2.4363	0.6666	1.3697	1.9948	2.2276	1.6544	1.0416	1.409	1.7591	0.6901	1.9831	0.1673	1.0708	1.6079	0.6267	3.0895	1.1739	0.5462	-0.4505	1.7664	1.242
BIRC5	1.8668	1.7785	1.599	1.4784	1.901	1.3797	1.9477	0.7958	0.311	2.1921	0.0772	2.2426	0.9585	1.547	1.9333	1.3355	0.9821	1.8239	1.2278	1.4205	1.403	1.8195	1.4544	1.245	0.912	-0.0658	0.9973	0.7115	1.1393	1.3794	1.875	1.5471	2.2264	0.8486	1.2186	1.1003	1.2246	0.4087	1.0394	1.3853	1.0646	1.8294	1.3832	2.321	2.0701	0.6805	-0.4715	1.4113	0.9066
CCNE2	1.08	1.3552	0.8788	-0.1379	1.0233	-0.4156	1.3288	1.1195	0.6909	0.6091	2.802	1.669	-0.0309	0.4375	2.6399	0.6741	1.4907	-0.5459	4.9634	2.1326	-0.249	-0.9965	1.0729	2.1296	1.1479	1.724	1.0559	0.3098	-0.2438	2.8405	0.8967	-0.4536	1.6122	0.9739	0.9317	1.6353	1.6733	0.976	1.84	0.2084	1.5769	1.3774	1.5708	2.0699	1.4765	-0.5894	-0.2749	0.797	0.8059
CCNB1	1.2642	0.5318	1.0331	0.4777	0.0937	-0.1074	1.116	-0.0745	0.3688	0.9495	0.4759	1.0176	-1.2071	1.3064	1.3547	-0.3214	0.2436	0.7909	1.1841	0.8168	0.6744	2.1659	-0.7501	0.6625	0.0716	-0.0821	1.7369	1.1885	1.8219	0.7687	1.6804	-0.0303	1.1076	0.7257	0.9283	1.3215	0.3711	1.2086	1.5122	0.5327	0.0047	0.3324	1.3789	1.3125	1.7971	0.1295	-0.1671	1.4804	0.6398
CCNB2	2.9476	0.2441	0.7497	0.6555	0.0492	-0.0804	1.1991	0.6329	0.5988	1.3215	0.471	1.8186	-0.6815	1.0143	1.208	0.6956	1.4222	0.466	1.7303	1.3643	0.8213	2.0362	0.9635	1.8794	1.2862	0.4354	1.3763	1.3155	0.7025	1.688	1.8003	0.8327	1.5465	0.975	0.6287	1.1673	1.5439	0.8062	2.6024	1.1586	1.5683	1.2158	1.0293	1.334	2.7327	0.6468	-0.3693	1.885	0.8715
CCNF	3.7558	1.5449	0.0617	-0.1587	0.5508	-0.4269	0.5148	-0.5569	-0.3217	0.6342	1.0237	1.7388	-0.7751	-0.3644	0.6601	0.7578	0.2547	-0.4464	1.7924	1.8471	1.5998	0.0965	-1.0837	-0.0435	0.6392	0.0659	1.4944	-0.5404	0.8351	-0.8953	1.5404	0.3142	1.2346	0.5812	-0.0474	0.9486	-0.197	1.2232	0.8686	0.4336	-0.5561	0.0594	2.2232	0.8404	0.3479	0.1546	-0.1947	0.9877	1.101
CDC20	2.9032	1.1454	1.6635	1.0235	1.351	1.5192	1.9747	1.514	1.3658	2.414	1.096	2.6995	0.5055	1.3827	3.5415	1.5732	1.4679	1.8894	1.6375	1.3577	0.7764	2.4318	0.7645	2.2783	1.2855	0.9759	2.2145	1.4221	1.1572	1.7811	2.1821	1.5592	2.8174	1.4508	1.7919	1.1377	0.8738	1.5311	1.8234	1.1429	1.6676	2.6777	1.7912	1.4447	2.2517	0.485	0.5682	1.6318	2.0874
CDC6	2.1102	0.5229	1.0432	-0.4449	1.0328	-0.0333	1.53	1.0458	1.306	1.1907	0.0083	1.2073	-0.3393	0.2513	1.151	1.1992	0.4851	1.3013	2.5381	0.5781	0.4806	1.6587	1.4121	0.5686	0.7493	0.3401	1.5448	0.6092	0.6104	0.7363	0.7648	1.0716	1.8016	2.2413	0.5695	0.6402	0.0745	0.3948	1.31	0.5534	1.1177	2.0427	0.3822	1.9925	1.2188	0.6861	-0.4335	0.638	0.0214
CDCA3	2.5316	1.771	2.0282	0.9539	0.2315	2.0542	1.6249	0.2392	1.8464	2.449	0.7988	1.7418	-0.2072	0.6943	2.4845	2.21	1.3203	1.61	3.0108	3.0347	2.4423	3.3785	0.9143	2.0963	1.2704	0.266	3.8882	0.9662	1.9631	1.5784	1.8184	0.8075	2.2984	1.1241	2.2256	0.6264	2.1983	2.1161	1.8463	1.6091	0.8196	1.5905	2.2403	1.7807	2.4709	0.5083	-0.6007	1.754	1.7585
CENPE	2.2448	1.7202	1.8543	0.4321	1.0754	0.5906	0.7447	0.8325	1.2516	1.5558	0.5252	1.1301	-0.2239	1.1564	1.7328	0.5685	1.4157	1.1911	1.4362	2.642	0.4457	1.5156	1.602	0.6532	1.2519	0.6152	2.1495	1.9961	1.1756	2.3073	1.7621	0.8096	1.3682	0.8987	0.7467	0.3859	0.5889	1.0296	2.5748	0.7014	0.6522	0.9522	0.8884	2.4601	1.2791	0.4206	-0.3827	0.9977	0.5586
CENPF	2.5339	2.5076	2.9439	1.7244	1.2543	1.4216	1.3753	0.8234	2.3893	2.1582	1.3168	1.6139	0.5216	1.1726	1.3893	2.5721	1.0843	1.5763	1.5627	1.9885	1.7365	1.2	0.5205	1.5418	1.8159	2.107	2.6338	1.8934	1.5636	0.825	2.0932	1.2855	1.7707	1.769	1.8186	0.4233	0.8019	1.3732	1.9535	0.8821	1.1091	1.9786	1.6351	1.875	2.0884	1.0855	-0.5965	1.3353	0.7935
CKS1B	1.894	1.5344	3.1862	2.1182	1.6859	-0.4629	2.3116	1.6773	1.1032	2.4193	0.4955	4.5556	1.5076	2.4676	2.333	2.1099	1.3365	2.3386	0.9442	2.5807	2.0361	3.0118	2.1224	2.576	2.4554	0.6507	2.8951	2.2501	2.9472	1.666	4.4301	4.5826	5.541	2.3711	1.7214	3.0025	2.5451	2.89	4.861	1.8273	2.6254	2.9104	2.6946	2.6577	2.011	0.6921	2.0228	2.038	1.9219
DTL	1.3152	0.8398	2.1196	0.6863	1.1541	-0.0487	-0.0481	0.6725	0.7602	0.4817	0.5203	0.4068	0.4255	-0.0034	0.9015	1.5159	0.8405	1.2364	2.4187	1.4494	1.684	0.0754	0.6057	0.4611	0.6333	1.0657	1.8657	1.5159	0.9104	0.7964	0.4065	-0.307	1.3354	1.7109	0.596	-0.0289	-0.5167	0.2282	1.2913	0.7744	0.7225	0.9613	1.6822	1.9455	1.4973	0.5602	-1.4831	0.5206	-0.3091
MCM2	1.9071	1.1832	2.2831	-0.7378	0.6245	-0.0634	1.4141	-0.1275	-0.8494	1.7744	0.5863	1.0054	-0.0567	0.6863	1.935	0.9373	2.4728	0.1678	3.0509	0.8492	-0.0389	0.4271	1.0961	1.2005	0.5523	1.5381	0.9801	0.8526	0.8564	2.3607	1.3584	0.7098	2.1509	2.2035	0.6923	0.4722	2.403	0.8005	1.6811	0.9863	3.6781	1.5827	3.1699	3.1269	1.4499	-0.058	-0.5218	0.5603	0.1485
MCM6	1.4935	2.7432	2.6189	-0.469	0.9748	1.1642	1.8749	0.9369	0.0246	-0.1227	-0.0466	1.2275	-0.6187	-0.6913	1.7575	1.1561	0.5382	2.6849	3.8192	2.2499	0.8363	-0.0095	1.3134	-0.0189	0.8421	2.5511	1.4314	1.1391	0.8276	0.8164	0.3429	0.1909	0.4952	2.5729	0.9787	0.5259	2.2502	0.1769	1.8874	0.3327	1.6156	0.8531	-0.5168	2.8615	1.242	0.577	-1.1673	2.3426	-0.1029
PLK1	1.654	-0.3946	1.4312	-0.1809	0.767	-0.2156	1.8878	0.1065	1.1937	0.7711	2.1229	2.3098	-0.1831	1.7063	1.988	0.4664	0.6994	0.1134	0.889	0.845	1.2854	2.473	0.7913	1.9343	0.6276	-0.3755	3.3395	1.1589	0.9356	1.1365	1.6464	0.5017	2.3421	1.4148	1.0426	0.9443	1.2966	0.8203	2.3252	1.3105	1.8506	0.9268	1.5298	1.8755	1.7195	-0.2389	0.2431	2.7628	2.2691
[truncated: 776 more columns]
