# Supplementary material for: Selective therapeutic strategy for p53-deficient cancer by targeting dysregulation in DNA repair
Source: Commun Biol. 2021 Jul 12;4:862. doi: 10.1038/s42003-021-02370-0 (PMC8275734; doi:10.1038/s42003-021-02370-0)
Supplement: Supplementary file 4 — Supplementary Data 1 [file 42003_2021_2370_MOESM4_ESM.zip › S_phase.csv]

track_name	TCGA-AO-A0JL	TCGA-BH-A18G	TCGA-A2-A0T0	TCGA-A1-A0SO	TCGA-BH-A0E0	TCGA-AR-A1AH	TCGA-A2-A04U	TCGA-E2-A14N	TCGA-C8-A134	TCGA-A2-A04T	TCGA-A7-A0DA	TCGA-A7-A13D	TCGA-A8-A08R	TCGA-AN-A0FL	TCGA-AN-A0FX	TCGA-AN-A0XU	TCGA-AO-A0J4	TCGA-AO-A129	TCGA-AQ-A04J	TCGA-AR-A0TP	TCGA-AR-A0U0	TCGA-B6-A0RT	TCGA-B6-A0X1	TCGA-BH-A0BG	TCGA-BH-A0BW	TCGA-BH-A0WA	TCGA-BH-A18V	TCGA-E2-A14R	TCGA-A7-A0CE	TCGA-A2-A0D0	TCGA-A2-A0SX	TCGA-AO-A0J6	TCGA-C8-A12V	TCGA-A1-A0SK	TCGA-A2-A0CM	TCGA-A2-A0D2	TCGA-A2-A0ST	TCGA-A2-A0T2	TCGA-A2-A0YE	TCGA-A2-A0YJ	TCGA-A2-A0YM	TCGA-A2-A04P	TCGA-A2-A04Q	TCGA-A7-A13E	TCGA-A8-A07C	TCGA-A8-A07O	TCGA-A8-A07R	TCGA-A8-A07U	TCGA-A8-A08H
Mutation_Count	52	0	160	161	28	63	43	47	72	0	122	83	128	136	92	93	66	72	41	50	27	14	60	37	78	68	148	111	78	57	22	92	17	48	37	69	9	23	0	66	55	102	9	0	118	35	172	18	26
PAM50_subtype	Basal-like	Basal-like	Basal-like	Basal-like	Basal-like	Basal-like	Basal-like	Basal-like	Basal-like	Basal-like	Basal-like	Basal-like	Basal-like	Basal-like	Basal-like	Basal-like	Basal-like	Basal-like	Basal-like	Basal-like	Basal-like	Basal-like	Basal-like	Basal-like	Basal-like	Basal-like	Basal-like	Basal-like	Basal-like	Basal-like	Basal-like	Basal-like	Basal-like	Basal-like	Basal-like	Basal-like	Basal-like	Basal-like	Basal-like	Basal-like	Basal-like	Basal-like	Basal-like	Basal-like	Basal-like	Basal-like	Basal-like	Basal-like	Basal-like
CDC6	1.306	-0.4449	1.0328	1.9925	0.3948	1.3013	0.5229	1.1907	0.3369	0.5781	-0.5282	1.0716	2.0427	-0.3393	0.4287	1.53	0.3914	0.5695	0.4851	1.1783	1.0458	0.6402	1.6587	-0.2853	1.4121	1.1177	1.31	0.7363	1.2211	2.1102	0.3401	1.2026	0.1765	2.5381	0.7648	1.2188	0.6861	-0.4335	0.638	0.0214	1.151	-0.0333	-0.073	0.0228	1.8765	1.8016	1.4986	0.4411	0.0473
PCNA	-1.2126	-0.8457	0.356	1.3729	-0.2853	1.1191	0.4429	0.1524	0.651	0.6653	1.0076	0.0902	2.0802	-1.3535	1.2546	2.2727	0.6003	0.0635	1.5618	1.1021	1.4515	0.8907	0.7927	-1.035	0.9882	2.0026	0.1919	0.6918	0.884	1.0112	1.2501	0.1422	1.8114	4.0413	1.0518	2.0517	-0.8196	-0.5144	0.1807	0.2078	0.9462	-0.0745	-0.1371	0.5283	0.535	0.8681	0.8345	0.1444	0.2258
RRM2	-1.0512	0.4206	1.3173	2.5786	1.4126	1.623	0.2723	1.2745	1.6215	0.7889	0.5551	0.5592	0.8273	-1.4178	-0.1596	1.434	0.1142	-0.5135	0.2914	0.4998	1.8968	0.5394	0.8192	-0.1955	1.1224	0.6506	1.1041	0.5567	0.683	1.2695	1.0593	1.0448	1.1796	2.1187	1.1928	0.1707	0.6618	-0.4877	0.8104	0.9055	1.1761	-0.5879	-0.0823	-0.1734	0.7945	0.7222	0.2179	0.5869	0.4337
E2F8	0.2753	-0.4471	0.8579	1.4524	0.5446	0.7219	1.27	1.0781	1.6358	0.608	0.274	0.3221	1.1712	-0.0832	0.3461	0.9501	1.3075	1.0323	0.4061	-0.1137	1.0467	0.8753	0.2893	0.6526	1.3611	0.4846	1.7963	1.3613	0.1211	1.4756	1.3518	0.9026	1.4118	2.1128	1.6187	1.0799	0.3912	-0.1306	1.3228	1.444	1.1057	-0.2694	0.1452	0.7292	1.444	1.7141	0.8169	0.6822	-0.7851
MCM5	0.3641	1.2307	0.8359	1.662	-0.477	-0.6835	1.5779	0.5495	1.1959	1.9239	-0.9009	1.3915	1.0462	1.3789	1.7459	1.998	1.6469	1.6385	2.1813	2.4911	-0.0968	0.1941	1.2844	0.7445	-0.017	1.9511	0.3921	0.6992	0.819	0.9808	0.3943	1.0134	-0.1071	2.5331	0.354	1.9501	0.4464	-0.7705	-0.5351	0.7206	1.8283	2.0139	0.6329	-0.6043	1.3269	1.4309	2.2233	0.8557	0.8274
ATAD2	0.6878	-0.0907	1.8693	0.9561	0.47	0.5413	2.4257	2.2898	3.0462	2.9026	1.9498	1.9321	3.8297	1.5651	2.2686	2.72	2.7721	1.8923	2.1284	2.4606	2.2525	2.7402	2.451	2.2317	1.7844	3.004	3.7289	3.8604	1.107	1.9566	1.0619	0.2099	2.0407	3.9522	1.5686	1.5427	0.4317	0.0625	0.6022	1.5468	2.2048	0.9697	1.6052	1.5688	0.8995	3.082	2.5943	1.5207	-1.0759
CDCA5	0.3886	0.1656	1.2229	1.7539	0.5417	1.6684	1.5902	1.5729	2.0435	1.6072	0.9862	0.2954	1.5864	0.4907	0.379	0.4493	1.3771	0.7294	1.1913	1.151	0.5239	1.8111	1.7949	0.4105	0.5557	1.0119	2.164	1.0914	0.7344	2.1231	0.1544	1.3128	0.5327	2.0928	1.075	2.5563	0.531	-0.5371	1.3297	1.1406	1.2496	0.3023	0.4569	-0.1621	1.962	2.2224	1.7827	1.3006	0.0182
FEN1	-1.0503	-0.1164	1.341	1.9785	0.5249	1.8484	2.1496	0.7702	1.7682	1.7781	0.1226	-0.2235	1.4801	-0.3407	0.645	0.9622	0.8099	0.0608	1.6237	1.5408	-1.2153	1.6471	0.3998	0.123	0.9341	1.2328	1.3701	-0.0564	0.9618	1.8712	0.8209	0.8924	0.6894	3.3612	-0.1794	2.456	-0.1736	-1.2845	1.2455	0.3289	0.8388	0.0903	0.7181	-1.096	1.7945	1.1659	2.9082	0.7291	0.0432
POLD3	-0.6544	0.9506	0.6124	4.2794	3.0173	2.675	0.0744	2.0797	0.7028	3.3826	-1.3609	-1.3332	1.3699	0.1457	1.0513	0.5985	-0.2933	1.4591	2.393	0.0219	-0.2355	0.7494	3.2244	0.4208	0.2722	-0.9654	3.0009	2.704	-0.5925	2.3878	0.0473	2.2866	-0.4823	2.7535	-0.4855	3.0253	0.2091	-0.7492	2.2908	0.3136	1.466	0.9966	1.0257	-1.7419	0.2051	1.5247	3.1841	-0.7906	1.0979
POLD1	1.96	1.132	1.0421	3.0125	1.8157	2.3091	1.7791	0.5505	0.1912	1.9974	0.5469	1.8868	0.5954	1.2785	1.4137	1.7124	0.5639	1.6482	1.956	0.9725	1.4249	2.0565	0.8238	1.707	1.8168	1.1095	1.9796	1.5554	1.6511	1.6994	-0.5603	1.7755	1.6671	2.7065	1.5663	2.6307	1.467	0.9105	0.843	-0.5752	0.8507	3.7009	2.1746	0.0052	1.2034	0.2184	3.2217	0.4925	0.3427
RFC4	-0.6445	-1.2877	-1.3645	3.2094	0.031	1.3873	3.0745	1.73	1.6522	2.3444	1.1558	1.4458	3.414	-0.8328	2.3736	2.5697	1.6511	1.6793	0.8753	1.4412	0.8099	1.9735	1.7114	-0.3665	1.0414	2.9759	3.7415	0.7093	2.1928	3.4434	3.2346	2.5708	1.4987	3.42	1.4368	3.2374	0.0076	0.42	1.9446	0.0278	2.6954	-0.4626	-0.0465	1.4212	2.5587	1.7304	2.8091	1.0813	0.8352
E2F1	1.9717	1.2471	1.7215	2.1311	2.0813	0.9733	2.5211	0.6882	1.8273	1.2541	-0.5343	2.1815	1.446	0.4887	0.339	0.8664	0.6616	1.1067	0.1395	1.1612	-0.0066	0.0794	0.0253	-0.1284	0.1484	0.1859	1.5575	1.2992	0.4312	2.5858	0.0811	1.1177	0.5697	2.0889	1.0181	2.0683	-0.1579	-0.4842	0.6121	1.0194	1.1668	1.1748	0.8687	0.955	1.8658	1.9302	1.441	0.726	0.0864
[truncated: 776 more columns]
