# Supplementary material for: Selective therapeutic strategy for p53-deficient cancer by targeting dysregulation in DNA repair
Source: Commun Biol. 2021 Jul 12;4:862. doi: 10.1038/s42003-021-02370-0 (PMC8275734; doi:10.1038/s42003-021-02370-0)
Supplement: Supplementary file 5 — Supplementary Data 2 [file 42003_2021_2370_MOESM5_ESM.xlsx]

## Sheet: Fig 2B
EdU-positive cells in A1 quadrant (upper left), % to total
			MCF10A					MDA-MB-231
			r1	r2	Ave	StDev		r1	r2	r3	Ave	StDev	T-test
		0 hr	0.4	0	0.2	0.282843		0.42	0	0.14	0.186667	0.213854	0.955127
		24 hr	4.77	0.84	2.805	2.77893		31.07	21.6	24.89	25.8533	4.80793	0.00947773	**
		48 hr	1.65	0.58	1.115	0.756604		3.43	8.6	3.63	5.22	2.92887	0.161459
		72 hr	0.6	0.23	0.415	0.26163		2.01	2.88	0.74	1.87667	1.07621	0.170392

## Sheet: Fig 2D
Remaining Genomic EdU by Flow Cytometry
			MCF10A						MDA-MB-231
			EdU-positive, % to the total cell						EdU-positive, % to the total cell
			r1	r2		Ave	StDev		r1	r2	r3	Ave	StDev
		0 hr	37.99	52.35		45.17	10.1541		29.89	43.35	41.1	38.1133	7.20993
		24 hr	21.01	39.17		30.09	12.8411		41.88	52.83	49.71	48.14	5.6413
		48 hr	12.07	27.44		19.755	10.8682		24.54	45.4	32.65	34.1967	10.5157
		72 hr	7.23	18.2		12.715	7.75696		22.8	34.4	21.8	26.3333	7.00381
			EdU relative to 0 hr time-point						EdU relative to 0 hr time-point
			r1	r2		Ave	StDev		r1	r2	r3	Ave	StDev	T-test
		0 hr	1	1		1	0		1	1	1	1	0
		24 hr	0.55304	0.748233		0.650637	0.138022		1.40114	1.21869	1.20949	1.27644	0.129013	0.0103725	**
		48 hr	0.317715	0.524164		0.42094	0.145982		0.82101	1.04729	0.794404	0.887568	0.160004	0.0363351	*
		72 hr	0.190313	0.34766		0.268987	0.111261		0.762797	0.793541	0.530414	0.695584	0.143865	0.039753	*

## Sheet: Fig 3H
Scoring yH2AX CTCF: 6, 24, 48hr FdU
			MDA-MB-231						MCF10A
	Corrected Total Cellular Fluorescence (CTCF) Values						Corrected Total Cellular Fluorescence (CTCF) Values							MDA-MB-231	AVE	Median	StdDev	n=		MCF10A	AVE	Median	StdDev	n=
		CTRL	6hr FdU	24hr FdU	48hr FdU			CTRL	6hr FdU	24hr FdU	48hr FdU			CTRL	4.83183e+06	4.7899e+06	1.44457e+06	38		CTRL	4.63678e+06	4.45898e+06	1.27231e+06	59
		8.34488e+06	7.62884e+06	1.45625e+07	2.62847e+07			3.70996e+06	5.91725e+06	1.48977e+07	5.40998e+06			6hr FdU	6.75804e+06	5.89122e+06	3.23203e+06	34		6hr FdU	4.24041e+06	4.05136e+06	1.23644e+06	75
		6.78065e+06	6.05696e+06	1.23461e+07	3.58845e+07			3.32731e+06	5.31967e+06	1.61163e+07	5.09122e+06			24hr FdU	1.26386e+07	1.18998e+07	5.93985e+06	30		24hr FdU	1.29386e+07	1.2944e+07	4.71258e+06	43
		4.47758e+06	5.45202e+06	1.59949e+07	2.59879e+07			3.05549e+06	3.34924e+06	1.51206e+07	4.79714e+06			48hr FdU	3.31322e+07	3.22527e+07	9.95069e+06	22		48hr FdU	4.84904e+06	4.86422e+06	825981	51
		4.46933e+06	1.83207e+07	1.46825e+07	3.19039e+07			3.48926e+06	4.00936e+06	2.06502e+07	4.59511e+06
		4.8641e+06	5.32245e+06	1.09227e+07	3.61807e+07			3.08915e+06	3.82691e+06	1.03476e+07	5.18429e+06
		4.85788e+06	4.6185e+06	1.22894e+07	3.81041e+07			3.03003e+06	4.95358e+06	2.13333e+07	5.72828e+06
		5.46814e+06	5.01525e+06	1.38177e+07	3.58823e+07			4.75624e+06	5.30248e+06	6.73834e+06	5.84694e+06
		4.50205e+06	7.63968e+06	9.54117e+06	4.21704e+07			3.58772e+06	5.24147e+06	1.56315e+07	5.18408e+06
		4.85e+06	6.51602e+06	6.86816e+06	3.19308e+07			4.72392e+06	2.41399e+06	1.33e+07	4.38933e+06
		5.84681e+06	9.39317e+06	7.40259e+06	3.38163e+07			5.58903e+06	2.54614e+06	1.88447e+07	4.86422e+06
		6.37265e+06	1.73828e+07	1.51856e+07	3.15028e+07			2.86933e+06	2.83305e+06	2.42708e+07	4.25437e+06
		4.92026e+06	5.24068e+06	6.58866e+06	6.44828e+07			4.58757e+06	2.56264e+06	1.4655e+07	4.67284e+06
		3.36735e+06	4.09387e+06	8.58851e+06	2.44001e+07			3.20703e+06	3.51917e+06	1.21875e+07	5.6711e+06
		4.68387e+06	4.0212e+06	1.15102e+07	2.84239e+07			4.27659e+06	3.87257e+06	1.03389e+07	5.0558e+06
		3.34411e+06	5.95014e+06	8.69413e+06	3.25746e+07			4.57632e+06	3.95211e+06	1.51002e+07	5.5469e+06
		3.79172e+06	4.61191e+06	1.00755e+07	2.12194e+07			3.54111e+06	4.31321e+06	1.41642e+07	6.74572e+06
		4.77894e+06	8.09324e+06	1.01864e+07	1.39548e+07			4.30638e+06	4.50135e+06	9.95957e+06	5.54696e+06
		4.33221e+06	3.32848e+06	2.1914e+07	4.38309e+07			4.2542e+06	6.33868e+06	9.88757e+06	3.80981e+06
		4.53266e+06	7.20755e+06	4.55807e+06	2.50785e+07			3.84106e+06	3.68273e+06	7.45608e+06	5.07528e+06
		5.45033e+06	5.86329e+06	9.54722e+06	3.93323e+07			4.56361e+06	7.22762e+06	1.1555e+07	4.39902e+06
		4.00212e+06	8.93786e+06	3.59078e+06	3.71885e+07			6.71161e+06	5.32357e+06	2.12526e+07	3.93685e+06
		6.55257e+06	4.68344e+06	8.233e+06	2.87734e+07			5.80807e+06	4.62141e+06	2.01486e+07	4.42219e+06
		5.8942e+06	5.20843e+06	1.77272e+07				3.62679e+06	3.94709e+06	1.1529e+07	3.81536e+06
		5.91622e+06	5.83886e+06	1.68581e+07				2.88006e+06	4.39984e+06	1.88495e+07	4.92335e+06
		1.40664e+06	5.91916e+06	1.73503e+07				6.67682e+06	6.71472e+06	1.55284e+07	4.12208e+06
		830002	4.86557e+06	5.36673e+06				5.1206e+06	6.44563e+06	1.13705e+07	5.98711e+06
		4.25905e+06	4.79935e+06	1.763e+07				4.4857e+06	6.13796e+06	5.24607e+06	4.05928e+06
		4.7133e+06	8.19195e+06	3.23229e+07				2.81247e+06	5.34741e+06	1.4921e+07	4.46436e+06
		3.08799e+06	9.30389e+06	1.65103e+07				5.42057e+06	3.14369e+06	1.3046e+07	5.72732e+06
		4.63329e+06	7.41144e+06	1.82918e+07				5.78381e+06	4.0896e+06	5.85229e+06	3.70117e+06
		3.63993e+06	6.4462e+06					5.54261e+06	2.68495e+06	1.09017e+07	4.05296e+06
		5.98381e+06	3.94149e+06					6.71622e+06	3.28426e+06	1.2944e+07	3.69695e+06
		5.40895e+06	4.99656e+06					7.0741e+06	4.13215e+06	2.31399e+06	3.95706e+06
		4.15173e+06	7.47253e+06					6.87314e+06	2.95779e+06	9.6429e+06	3.56939e+06
		7.96318e+06						6.75935e+06	3.74138e+06	1.15564e+07	4.18847e+06
		5.11317e+06						1.3508e+06	3.03593e+06	9.29495e+06	4.05588e+06
		4.80086e+06						4.28239e+06	3.03397e+06	1.38229e+07	6.40581e+06
		5.21697e+06						4.0807e+06	5.78892e+06	1.21909e+07	3.17293e+06
								6.84374e+06	2.55357e+06	1.26772e+07	5.11853e+06
								6.54254e+06	6.69236e+06	1.40293e+07	4.70233e+06
								4.03408e+06	3.55763e+06	1.30891e+07	5.78146e+06
								6.19469e+06	2.84407e+06	6.97205e+06	5.52419e+06
								4.45898e+06	3.4035e+06	6.62599e+06	4.52939e+06
								5.00999e+06	5.34869e+06		4.19929e+06
								5.56526e+06	3.43718e+06		6.39261e+06
								4.66078e+06	5.8168e+06		5.23202e+06
								6.68408e+06	3.89035e+06		5.14347e+06
								5.35067e+06	6.18922e+06		3.98112e+06
								3.85002e+06	5.99825e+06		5.10411e+06
								4.34727e+06	4.59806e+06		5.89529e+06
								5.91514e+06	3.83394e+06		5.57038e+06
								4.40209e+06	2.8256e+06
								4.40825e+06	5.00843e+06
								4.05101e+06	2.44501e+06
								3.83618e+06	4.5747e+06
								4.83504e+06	3.75888e+06
								4.53426e+06	4.55065e+06
								3.82702e+06	4.79794e+06
								3.83188e+06	5.50799e+06
									2.09706e+06
									3.55186e+06
									1.29176e+06
									4.89977e+06
									3.9975e+06
									3.78741e+06
									2.80119e+06
									3.50992e+06
									4.45742e+06
									4.05136e+06
									4.07102e+06
									4.88886e+06
									4.01791e+06
									5.37213e+06
									4.78139e+06
									4.30787e+06

## Sheet: Fig 3I
Scoring cells with RAD51 foci ( >3/cell)
	MDA-MB-231
	Samples	CTR	total	Rel,%	FdU24h	total	Rel,%	FdU48h	total	Rel,%	DOX	total	Rel,%
	set1	0	10	0	9	11	81.8182	10	10	100	9	9	100
	set2	1	11	9.09091	5	7	71.4286	6	6	100	8	8	100
	set3	1	11	9.09091	9	11	81.8182	9	10	90	8	8	100
	set4	1	11	9.09091	10	12	83.3333	6	6	100	8	8	100
			Ave	6.81818			79.5996			97.5			100
			StDev	4.54545			5.49396			5			0
	MCF10A
	Samples	CTR	total	Rel,%	FdU24h	total	Rel,%	FdU48h	total	Rel,%	DOX	total	Rel,%
	set1	0	36	0	0	19	0	1	18	5.55556	11	14	78.5714
	set2	2	37	5.40541	2	23	8.69565	1	14	7.14286	11	12	91.6667
	set3	1	33	3.0303	2	22	9.09091	0	14	0	8	13	61.5385
	set4	0	13	0	1	12	8.33333	0	14	0	10	11	90.9091
			Ave	2.10893			6.52997			3.1746			80.6714
			StDev	2.62112			4.3643			3.72255			14.0971
	Cells were treated with FdUrd for 24-48hrs or doxorubicin for 24hrs

## Sheet: Fig 5H
Scoring yH2AX CTCF: 6, 24, 48hr FdUrd
				MDA-MB-231									MCF10A					MDA-MB-231	AVE	Median	StdDev	n=		MCF10A	AVE	Median	StdDev	n=
Corrected Total Cellular Fluorescence (CTCF) Values									Corrected Total Cellular Fluorescence (CTCF) Values									CTRL	5.1017e+06	4.83063e+06	1.18595e+06	38		CTRL	4.79284e+06	4.63217e+06	755382	40
	CTRL	24hr Olap	24hr FdU	24hr O+F	48hr Olap	48hr FdU	48hr O+F			CTRL	24hr Olap	24hr FdU	24hr O+F	48hr Olap	48hr FdU	48hr O+F		24hr Olap	5.17735e+06	4.84355e+06	1.00503e+06	38		24hr Olap	4.57827e+06	4.57364e+06	1.16788e+06	139
	9.3769e+06	5.3604e+06	1.26037e+07	2.31294e+07	2.4584e+06	2.86621e+07	7.90671e+07			4.02757e+06	5.75523e+06	2.08429e+07	1.22829e+07	5.01415e+06	4.03721e+06	4.32779e+06		24hr FdU	1.57176e+07	1.42242e+07	8.95964e+06	30		24hr FdU	1.16643e+07	1.09774e+07	4.42404e+06	43
	7.52579e+06	5.09404e+06	1.20282e+07	2.90599e+07	3.73362e+06	5.51662e+07	7.56482e+07			4.047e+06	3.25264e+06	9.58845e+06	2.0124e+07	3.1682e+06	4.22358e+06	3.3599e+06		24hr O+F	2.57664e+07	2.41495e+07	1.2509e+07	60		24hr O+F	1.88865e+07	1.9085e+07	7.52567e+06	92
	5.4272e+06	4.82086e+06	8.2949e+06	9.46238e+06	5.02301e+06	3.84737e+07	7.88698e+07			4.03456e+06	4.10848e+06	9.79019e+06	1.93072e+07	5.47881e+06	4.92194e+06	6.43761e+06		48hr Olap	4.7144e+06	4.64505e+06	1.43164e+06	70		48hr Olap	4.54568e+06	4.60883e+06	887883	160
	4.84494e+06	6.21862e+06	2.39607e+07	5.44755e+07	5.19949e+06	2.99914e+07	6.24433e+07			4.27518e+06	4.54665e+06	6.42852e+06	1.50773e+07	4.6771e+06	5.69653e+06	5.88739e+06		48hr FdU	3.48761e+07	3.74665e+07	1.47872e+07	21		48hr FdU	4.76116e+06	4.70258e+06	476700	39
	4.45e+06	4.76447e+06	4.45123e+07	4.91335e+07	4.21988e+06	4.58917e+07	6.18656e+07			4.03352e+06	4.91131e+06	1.39445e+07	1.56447e+07	3.84843e+06	4.79753e+06	5.94576e+06		48hr O+F	6.399e+07	6.24433e+07	1.47076e+07	39		48hr O+F	5.15417e+06	5.45484e+06	1.22433e+06	32
	5.48925e+06	5.5748e+06	1.54303e+07	4.46967e+07	4.5185e+06	4.70921e+07	7.88698e+07			4.08541e+06	4.60957e+06	1.10369e+07	1.75716e+07	4.19198e+06	5.4361e+06	5.07813e+06
	4.10329e+06	4.23897e+06	1.31351e+07	4.45266e+07	4.51178e+06	2.21071e+07	9.38395e+07			4.33855e+06	3.84403e+06	5.59549e+06	2.21668e+07	3.32734e+06	4.52948e+06	4.68856e+06
	4.59844e+06	4.42015e+06	1.2005e+07	5.26152e+07	4.22679e+06	2.03825e+07	4.82478e+07			3.97261e+06	4.08548e+06	1.49817e+07	2.78878e+07	4.95481e+06	5.54364e+06	6.00885e+06
	4.279e+06	4.69e+06	1.52358e+07	3.63466e+06	5.79206e+06	3.91335e+07	4.41843e+07			4.14715e+06	4.69672e+06	1.48184e+07	1.91432e+07	3.8337e+06	5.28272e+06	3.80171e+06
	6.18816e+06	5.10452e+06	2.67037e+07	2.95891e+07	6.69352e+06	3.74665e+07	4.63974e+07			4.2481e+06	3.03035e+06	1.31875e+07	2.62413e+07	3.82013e+06	4.7597e+06	2.93764e+06
	6.98444e+06	4.7857e+06	2.25895e+07	3.29226e+07	4.02609e+06	5.42584e+07	5.80701e+07			5.06748e+06	5.45778e+06	1.45195e+07	2.143e+07	4.1177e+06	4.51169e+06	6.49081e+06
	4.81632e+06	5.12103e+06	3.74335e+07	2.69897e+07	4.46545e+06	4.32798e+07	5.13665e+07			4.40266e+06	3.10392e+06	1.46071e+07	3.65199e+07	3.68915e+06	5.00081e+06	5.44206e+06
	6.22397e+06	4.68214e+06	1.15065e+07	3.15875e+07	2.793e+06	3.40499e+07	7.51237e+07			5.35615e+06	5.38635e+06	1.551e+07	2.44191e+07	3.17751e+06	4.99855e+06	5.46762e+06
	4.51699e+06	4.61602e+06	6.46538e+06	3.23354e+07	4.88496e+06	5.44086e+07	7.24369e+07			4.02157e+06	3.1658e+06	1.62348e+07	2.39901e+07	3.51321e+06	4.18865e+06	5.56418e+06
	4.60609e+06	6.89002e+06	3.64536e+06	4.21334e+07	3.94285e+06	9.04189e+06	7.6003e+07			4.70037e+06	4.74326e+06	1.00582e+07	1.47827e+07	3.71923e+06	4.19298e+06	4.00879e+06
	5.13657e+06	3.51445e+06	9.93766e+06	2.79691e+07	4.9576e+06	9.04189e+06	5.23034e+07			5.17342e+06	6.82107e+06	8.21805e+06	2.3709e+07	3.49576e+06	4.12887e+06	5.42388e+06
	4.44498e+06	4.6482e+06	1.48524e+07	1.72661e+07	4.18905e+06	1.19809e+07	6.811e+07			4.66671e+06	4.44685e+06	2.18179e+07	2.37207e+07	4.53794e+06	4.84691e+06	2.47281e+06
	5.22647e+06	5.66091e+06	1.35985e+07	1.28491e+07	3.95167e+06	4.96478e+07	5.9046e+07			5.55921e+06	2.05607e+06	1.09774e+07	2.10789e+07	3.22246e+06	4.44134e+06	4.47286e+06
	4.27559e+06	3.9068e+06	2.14586e+07	2.53272e+07	4.94314e+06	2.91274e+07	5.04922e+07			4.56701e+06	5.14247e+06	1.49618e+07	2.91685e+07	3.93451e+06	4.57786e+06	5.29421e+06
	5.49043e+06	3.81243e+06	1.58784e+06	2.03083e+07	4.72586e+06	4.82791e+07	6.91497e+07			6.8487e+06	3.64469e+06	1.49921e+07	2.48669e+07	3.93714e+06	4.51873e+06	6.16686e+06
	4.58217e+06	3.96367e+06	1.40075e+07	2.57783e+07	5.38198e+06	2.4916e+07	5.18539e+07			6.41359e+06	5.0673e+06	2.04042e+07	1.90268e+07	3.92368e+06	5.00365e+06	5.50248e+06
	4.21621e+06	4.16761e+06	1.97288e+07	2.44168e+07	5.01313e+06		4.17293e+07			5.33027e+06	4.9405e+06	1.85165e+07	1.76526e+07	4.15174e+06	4.24998e+06	5.97957e+06
	3.96558e+06	6.37691e+06	1.35515e+07	2.25804e+07	4.56423e+06		6.35555e+07			5.78835e+06	5.91866e+06	1.28287e+07	1.38289e+07	4.87117e+06	5.16303e+06	2.30958e+06
	3.68505e+06	5.6972e+06	1.49525e+07	2.04785e+07	2.27215e+06		7.23899e+07			5.04094e+06	2.00062e+06	7.41725e+06	2.6912e+07	4.03022e+06	4.4771e+06	6.78189e+06
	5.54905e+06	5.49963e+06	1.99248e+07	1.66467e+06	2.68229e+06		7.23483e+07			5.89473e+06	2.77294e+06	8.89329e+06	2.8695e+07	3.10351e+06	3.97629e+06	3.61369e+06
	4.71603e+06	4.52041e+06	1.27815e+07	2.03408e+07	5.71144e+06		4.88438e+07			5.39915e+06	5.98377e+06	1.82307e+07	2.95244e+07	3.40803e+06	5.36452e+06	5.88397e+06
	4.91733e+06	4.8071e+06	1.4441e+07	2.08765e+07	5.35188e+06		5.76257e+07			5.52763e+06	4.73666e+06	6.85786e+06	2.60843e+07	5.48264e+06	4.50847e+06	6.11808e+06
	3.41956e+06	7.15103e+06	1.45864e+07	1.99607e+07	3.96044e+06		4.8852e+07			5.78795e+06	4.62237e+06	6.73538e+06	1.20721e+07	4.42121e+06	4.65435e+06	5.3124e+06
	6.25427e+06	6.92898e+06	1.57307e+07	1.91492e+07	4.28157e+06		8.61398e+07			5.31866e+06	4.26901e+06	9.14493e+06	5.06442e+06	3.60888e+06	4.72537e+06	6.60908e+06
	5.06317e+06	7.84694e+06	4.83771e+06	2.28997e+07	6.54601e+06		4.26452e+07			3.99942e+06	3.94822e+06	3.79153e+06	5.9515e+06	4.30816e+06	4.68627e+06	6.02018e+06
	4.90386e+06	5.67298e+06		1.36157e+07	4.90975e+06		5.3238e+07			3.92072e+06	5.42926e+06	7.25427e+06	4.72074e+06	4.22215e+06	5.03358e+06	6.4066e+06
	4.50796e+06	5.39543e+06		1.84029e+07	6.6012e+06		7.69342e+07			5.56282e+06	4.1189e+06	1.0524e+07	2.32961e+07	3.11729e+06	5.18401e+06	5.11842e+06
	6.82702e+06	4.37372e+06		1.6258e+07	5.53857e+06		9.3765e+07			4.59003e+06	5.62193e+06	9.2823e+06	2.67573e+07	4.42775e+06	4.70258e+06
	3.70252e+06	6.06523e+06		2.21014e+07	7.66083e+06		7.18668e+07			4.59762e+06	4.81391e+06	1.10073e+07	6.5759e+06	4.15238e+06	4.09543e+06
	3.75919e+06	4.86624e+06		2.53065e+07	9.62926e+06		6.85414e+07			5.11855e+06	4.36071e+06	1.01158e+07	2.57165e+07	4.51886e+06	4.28529e+06
	4.94807e+06	4.18914e+06		4.0313e+07	6.86649e+06		4.39484e+07			5.01852e+06	3.42038e+06	9.17095e+06	3.01836e+07	4.33296e+06	4.68618e+06
	4.70499e+06	4.78467e+06		3.12936e+07	6.44641e+06		8.78746e+07			3.95913e+06	3.49136e+06	9.7157e+06	1.6593e+07	4.36861e+06	5.70536e+06
	6.1377e+06	6.50788e+06		3.79846e+07	7.6819e+06		5.03365e+07			3.97735e+06	3.03792e+06	4.83653e+06	2.99692e+07	2.0946e+06	5.02593e+06
				3.3194e+07	5.06478e+06		6.15861e+07			4.80139e+06	4.36552e+06	8.04598e+06	2.47441e+07	2.83629e+06	5.52288e+06
				1.21313e+07	6.22197e+06					4.09378e+06	4.16814e+06	1.25552e+07	2.77714e+07	5.76583e+06
				2.38822e+07	5.28127e+06						3.90882e+06	1.15789e+07	6.2178e+06	2.16575e+06
				2.25739e+07	4.43004e+06						2.94242e+06	1.54602e+07	8.70934e+06	6.19772e+06
				2.13122e+07	2.49077e+06						5.06934e+06	7.08712e+06	7.16602e+06	5.63422e+06
				3.24511e+07	4.4295e+06						3.3117e+06		1.8299e+07	5.4041e+06
				6.35721e+06	5.95993e+06						5.78827e+06		1.79661e+07	4.68469e+06
				2.61215e+07	4.35645e+06						3.76868e+06		2.45004e+07	3.29839e+06
				1.47728e+07	5.36605e+06						2.9728e+06		2.75759e+07	3.70568e+06
				1.39455e+07	5.1335e+06						4.7074e+06		2.55231e+07	4.91787e+06
				1.31218e+07	6.82117e+06						5.72601e+06		2.2664e+07	5.53106e+06
				4.96143e+06	5.4856e+06						3.44777e+06		1.3162e+07	3.94182e+06
				1.81442e+07	4.91817e+06						5.40739e+06		2.46587e+07	4.69971e+06
				2.56856e+07	2.52854e+06						5.38467e+06		1.22692e+07	4.77726e+06
				2.69067e+07	5.7876e+06						4.44981e+06		3.20187e+07	4.72522e+06
				5.96251e+07	5.66312e+06						4.52557e+06		2.54044e+07	4.06935e+06
				2.38657e+07	5.10243e+06						3.32052e+06		2.46608e+07	6.19704e+06
				3.30568e+07	2.51426e+06						3.48821e+06		6.29595e+06	3.08495e+06
				4.68933e+07	5.67303e+06						3.3595e+06		2.08188e+07	3.54166e+06
				2.49903e+07	4.55622e+06						3.63943e+06		1.66343e+07	4.81942e+06
				3.54652e+07	4.03062e+06						3.21905e+06		1.99393e+07	4.12931e+06
				1.30925e+07	4.77104e+06						4.29678e+06		7.92244e+06	5.44477e+06
					2.1629e+06						3.80195e+06		1.20091e+07	4.66652e+06
					3.60235e+06						3.86158e+06		2.53284e+07	3.49928e+06
					3.89309e+06						3.53262e+06		2.16019e+07	4.9953e+06
					3.47148e+06						3.15756e+06		2.53223e+07	5.74157e+06
					4.37298e+06						2.64256e+06		3.12203e+07	4.1186e+06
					4.40836e+06						2.43173e+06		9.47379e+06	4.72532e+06
					3.21726e+06						3.68335e+06		1.06961e+07	3.89875e+06
					3.00622e+06						3.79599e+06		1.32184e+07	2.59041e+06
					2.48138e+06						4.13749e+06		2.27313e+07	4.91128e+06
					2.44998e+06						4.74546e+06		1.85998e+07	4.45866e+06
											3.02438e+06		1.41504e+07	4.50746e+06
											5.49171e+06		3.47103e+07	5.66443e+06
											3.76972e+06		2.39768e+07	2.70662e+06
											3.04739e+06		1.39641e+07	5.72455e+06
											4.51626e+06		1.54736e+07	5.68963e+06
											4.48799e+06		1.13685e+07	2.68117e+06
											4.4894e+06		2.21233e+07	3.99213e+06
											4.68748e+06		1.68012e+07	5.08959e+06
											3.8382e+06		1.43178e+07	5.5745e+06
											4.39766e+06		2.21233e+07	6.68105e+06
											2.46134e+06		1.52721e+07	4.66239e+06
											8.57818e+06		1.72719e+07	4.49388e+06
											3.25797e+06		1.54938e+07	4.56993e+06
											5.9659e+06		1.40428e+07	5.17794e+06
											4.81389e+06		1.94543e+07	5.18512e+06
											4.57579e+06		1.50325e+07	3.94005e+06
											3.30889e+06		9.86915e+06	5.1125e+06
											5.84673e+06		7.35898e+06	4.60438e+06
											5.93442e+06		8.66368e+06	5.353e+06
											6.3927e+06		7.98118e+06	4.73748e+06
											6.3546e+06		9.55803e+06	4.7852e+06
											4.24971e+06		1.56681e+07	5.63505e+06
											6.48231e+06			5.56897e+06
											3.31584e+06			4.7332e+06
											6.31279e+06			5.67447e+06
											4.06175e+06			5.11866e+06
											6.09573e+06			4.49244e+06
											4.75057e+06			4.78351e+06
											6.20664e+06			5.1383e+06
											6.197e+06			4.40286e+06
											5.27179e+06			3.33451e+06
											5.27312e+06			5.07547e+06
											4.83214e+06			4.3473e+06
											3.99704e+06			4.38683e+06
											5.46571e+06			4.03064e+06
											5.22794e+06			5.18113e+06
											5.82745e+06			4.53849e+06
											4.57364e+06			4.42986e+06
											5.12408e+06			6.41438e+06
											6.68344e+06			4.43159e+06
											2.5805e+06			4.69784e+06
											6.49311e+06			4.76307e+06
											5.13521e+06			5.28623e+06
											5.38215e+06			4.95767e+06
											2.12568e+06			5.51939e+06
											3.02681e+06			4.70971e+06
											5.48202e+06			5.2273e+06
											4.75874e+06			4.8566e+06
											4.3987e+06			5.21195e+06
											5.21337e+06			4.67276e+06
											6.21774e+06			5.01804e+06
											4.41329e+06			4.91676e+06
											4.38879e+06			4.92684e+06
											4.89879e+06			4.77944e+06
											4.01495e+06			6.21975e+06
											6.05975e+06			5.85424e+06
											5.96967e+06			4.29673e+06
											6.63711e+06			4.61493e+06
											5.36845e+06			4.41442e+06
											5.44837e+06			3.17376e+06
											5.00896e+06			6.12854e+06
											5.85694e+06			4.47152e+06
											6.36153e+06			3.59244e+06
											5.27329e+06			4.93952e+06
											5.14326e+06			5.55775e+06
											4.70018e+06			4.25264e+06
											4.25897e+06			3.94997e+06
											4.26524e+06			4.61328e+06
											5.88754e+06			5.09317e+06
														5.36392e+06
														3.55615e+06
														4.71355e+06
														3.92172e+06
														3.94269e+06
														4.59936e+06
														5.04847e+06
														5.38535e+06
														6.60561e+06
														5.14782e+06
														3.93172e+06
														4.00926e+06
														5.30821e+06
														3.75922e+06
														2.49321e+06
														5.42315e+06
														5.42431e+06
														5.98836e+06
														4.42181e+06
														4.1487e+06
														5.36853e+06

## Sheet: Fig 6A
Olaparib Cytotoxicity
MCF10A			Absorbance values minus SDS blank average
	Olaparib, µM			Replicates				Ave	StDev
	0	0.797	0.741	0.759	0.705	0.788	0.854	0.774	0.0513809
	0.01	1.017	0.959	0.935	0.894	0.916	1.008	0.954833	0.0496202
	0.05	1.005	1.005	1.02	0.93	1.028	1.047	1.00583	0.0403456
	0.1	0.94	0.878	0.893	0.853	0.856	0.86	0.88	0.0330998
	0.5	0.898	0.899	0.934	0.881	0.863	0.796	0.8785	0.0467622
	1	0.911	0.901	0.95	0.942	0.901	0.882	0.9145	0.0262659
	4	0.922	0.9	0.948	0.851	0.909	0.855	0.8975	0.0380986
	10	0.707	0.761	0.79	0.714	0.8	0.763	0.755833	0.0382906
	25	0.653	0.751	0.724	0.64	0.637	0.561	0.661	0.0680441
	50	0.555	0.493	0.552	0.512	0.491	0.478	0.5135	0.0328436
MDA-MB-231
	0	0.693	0.676	0.698	0.689	0.676	0.765	0.6995	0.0333152
	0.01	0.777	0.782	0.799	0.807	0.78	0.801	0.791	0.0127906
	0.05	0.775	0.803	0.769	0.797	0.793	0.795	0.788667	0.013471
	0.1	0.823	0.802	0.804	0.817	0.791	0.799	0.806	0.0118659
	0.5	0.822	0.833	0.813	0.788	0.833	0.764	0.808833	0.0275784
	1	0.805	0.758	0.821	0.798	0.732	0.76	0.779	0.034094
	4	0.695	0.719	0.658	0.717	0.659	0.694	0.690333	0.0268154
	10	0.601	0.607	0.57	0.588	0.583	0.559	0.584667	0.0181842
	25	0.565	0.578	0.545	0.541	0.542	0.593	0.560667	0.0216579
	50	0.418	0.421	0.412	0.409	0.419	0.481	0.426667	0.0270012
MDA-MB-468
	0	0.123	0.119	0.121	0.098	0.092	0.112	0.110833	0.0129525
	0.01	0.125	0.116	0.107	0.105	0.105	0.111	0.1115	0.00784219
	0.05	0.101	0.108	0.112	0.116	0.101	0.117	0.109167	0.00708284
	0.1	0.116	0.108	0.112	0.114	0.111	0.095	0.109333	0.00752773
	0.5	0.114	0.114	0.114	0.097	0.1	0.098	0.106167	0.0086352
	1	0.105	0.095	0.116	0.104	0.094	0.092	0.101	0.0091214
	4	0.096	0.092	0.1	0.082	0.083	0.081	0.089	0.00809938
	10	0.096	0.082	0.082	0.079	0.094	0.076	0.0848333	0.00820772
	25	0.08	0.077	0.076	0.069	0.063	0.071	0.0726667	0.00621825
	50	0.088	0.079	0.081	0.075	0.073	0.07	0.0776667	0.00643946

## Sheet: Fig 6B
Floxurdine -/+ Olaparib Cytotoxicity
				No Olaparib										Olaparib, 500nM
MCF10A			Absorbance values minus SDS blank average										Absorbance values minus SDS blank average
	Floxuridine, µM			Replicates				Ave	StDev		Floxuridine, µM			Replicates				Ave	StDev
	0	0.815	0.961	1.059	1.04	1.071	1.054	1	0.0987765		0	0.929	0.965	1.086	0.994	1.037	0.989	1	0.0551144
	0.01	1.092	0.934	0.957	0.966	0.935	0.908	0.965333	0.0652738		0.01	0.996	0.96	0.949	0.905	0.95	0.986	0.957667	0.0322035
	0.05	1.095	1.015	1.028	0.984	0.984	0.939	1.0075	0.0527816		0.05	0.944	0.933	0.937	0.961	1.001	1.147	0.987167	0.0821424
	0.1	1.049	0.986	0.993	0.89	0.97	0.918	0.967667	0.0567403		0.1	0.972	0.942	0.956	0.938	0.885	0.949	0.940333	0.0296423
	0.5	1	0.969	0.993	0.996	0.957	0.824	0.9565	0.0670783		0.5	0.929	0.885	0.908	0.844	0.835	0.811	0.868667	0.0458723
	1	0.918	0.969	0.997	0.957	0.923	0.772	0.922667	0.0794649		1	0.889	0.793	0.787	0.779	0.828	0.739	0.8025	0.0510833
	4	0.401	0.343	0.396	0.313	0.34	0.273	0.344333	0.0489312		4	0.352	0.335	0.299	0.307	0.34	0.34	0.328833	0.0209324
	10	0.058	0.058	0.077	0.093	0.085	0.082	0.0755	0.0145155		10	0.177	0.186	0.147	0.135	0.112	0.084	0.140167	0.0386751
	25	0.036	0.036	0.046	0.033	0.043	0.041	0.0391667	0.00495648		25	0.057	0.063	0.059	0.058	0.059	0.049	0.0575	0.00463681
	50	0.04	0.038	0.036	0.033	0.033	0.03	0.035	0.00368782		50	0.041	0.038	0.044	0.053	0.052	0.048	0.046	0.00603324
MDA-MB-231
	Floxuridine, µM							Ave	StDev		Floxuridine, µM							Ave	StDev
	0	1.292	1.305	1.429	1.346	1.145	1.262	1.2965	0.0940654		0	1.091	1.095	1.145	1.126	1.218	1.049	1.12067	0.0579126
	0.01	1.277	1.22	1.186	1.166	1.244	1.018	1.18517	0.0910174		0.01	1.114	1.006	1.112	1.037	1.016	1.221	1.08433	0.0816937
	0.05	1.252	1.203	1.199	1.296	1.407	1.213	1.26167	0.080164		0.05	1.028	0.924	1.003	0.923	0.954	0.943	0.9625	0.0434177
	0.1	1.291	1.13	1.216	1.332	1.348	1.223	1.25667	0.0824953		0.1	0.898	0.991	0.936	0.911	0.912	0.944	0.932	0.0335798
	0.5	1.121	1.081	1.074	1.114	1.051	0.938	1.06317	0.0666016		0.5	0.533	0.567	0.532	0.519	0.558	0.593	0.550333	0.0274785
	1	0.879	0.792	0.925	0.955	1.029	0.892	0.912	0.0794934		1	0.457	0.429	0.438	0.454	0.438	0.45	0.444333	0.0109666
	4	0.662	0.799	0.665	0.691	0.72	0.609	0.691	0.0644143		4	0.245	0.331	0.257	0.268	0.301	0.25	0.275333	0.0337915
	10	0.497	0.548	0.432	0.339	0.324	0.348	0.414667	0.0930025		10	0.153	0.157	0.229	0.223	0.179	0.233	0.195667	0.0370009
	25	0.371	0.411	0.287	0.32	0.297	0.319	0.334167	0.0475328		25	0.242	0.264	0.234	0.211	0.199	0.258	0.234667	0.0256567
	50	0.231	0.262	0.22	0.242	0.244	0.179	0.229667	0.0285143		50	0.164	0.166	0.181	0.162	0.187	0.16	0.17	0.0111893
MDA-MB-468
	Floxuridine, µM							Ave	StDev		Floxuridine, µM							Ave	StDev
	0	1.468	1.429	1.463	1.516	1.472	1.429	1.46283	0.0323321		0	1.478	1.393	1.344	1.384	1.378	1.227	1.36733	0.0818967
	0.01	1.408	1.398	1.43	1.385	1.351	1.369	1.39017	0.0281952		0.01	1.025	1.02	0.993	0.677	0.947	0.85	0.918667	0.134923
	0.05	1.467	1.463	1.454	1.501	1.422	1.274	1.43017	0.0805914		0.05	1.091	1.043	0.928	0.697	0.789	0.732	0.88	0.165571
	0.1	1.399	1.409	1.328	1.419	1.167	1.222	1.324	0.106718		0.1	1.082	1.027	0.875	0.798	0.656	0.552	0.831667	0.206352
	0.5	1.277	1.107	1.127	0.798	0.94	0.899	1.02467	0.176217		0.5	0.97	0.729	0.635	0.471	0.426	0.371	0.600333	0.225443
	1	1.312	1.196	0.867	0.776	0.698	0.701	0.925	0.264756		1	0.992	0.782	0.512	0.405	0.377	0.367	0.5725	0.257697
	4	0.647	0.662	0.657	0.603	0.582	0.591	0.623667	0.035652		4	0.487	0.481	0.377	0.338	0.29	0.324	0.382833	0.0831996
	10	0.461	0.43	0.456	0.522	0.521	0.566	0.492667	0.0516049		10	0.49	0.416	0.317	0.315	0.268	0.225	0.3385	0.0978013
	25	0.395	0.367	0.342	0.304	0.324	0.309	0.340167	0.0354142		25	0.312	0.338	0.319	0.3	0.254	0.234	0.292833	0.0402811
	50	0.293	0.245	0.22	0.24	0.236	0.247	0.246833	0.0245717		50	0.302	0.267	0.216	0.205	0.194	0.179	0.227167	0.0473769

## Sheet: Fig 6C
5-Fluorouracil -/+ Olaparib Cytotoxicity
				No Olaparib										Olaparib, 500nM
MCF10A			Absorbance values minus SDS blank average										Absorbance values minus SDS blank average
	5-Fluorouracil, µM			Replicates				Ave	StDev		5-Fluorouracil, µM			Replicates				Ave	StDev
	0	2.505	2.342	2.419	2.314	2.406	2.491	2.41283	0.0767787		0	2.647	2.66	2.665	2.625	2.66	2.741	2.66633	0.0393429
	0.01	2.343	2.209	2.259	2.24	2.204	2.161	2.236	0.0622447		0.01	2.612	2.536	2.557	2.468	2.491	2.561	2.5375	0.0519182
	0.05	2.482	2.517	2.544	2.497	2.47	2.426	2.48933	0.0406235		0.05	2.367	2.409	2.42	2.444	2.471	2.58	2.4485	0.0732578
	0.1	2.2	2.292	2.408	2.365	2.419	2.261	2.32417	0.0873279		0.1	2.42	2.459	2.435	2.469	2.441	2.45	2.44567	0.0175233
	0.5	2.312	2.429	2.516	2.455	2.519	2.441	2.44533	0.0756007		0.5	2.371	2.463	2.539	2.484	2.52	2.613	2.49833	0.0811657
	1	2.513	2.516	2.584	2.565	2.554	2.461	2.53217	0.0445754		1	2.541	2.576	2.489	2.541	2.613	2.736	2.58267	0.0856987
	4	2.391	2.456	2.605	2.597	2.555	2.526	2.52167	0.0838276		4	2.636	2.647	2.639	2.614	2.6	2.644	2.63	0.018751
	10	2.224	2.353	2.49	2.632	2.656	2.624	2.4965	0.176038		10	2.481	2.526	2.569	2.559	2.505	2.548	2.53133	0.0338152
	25	1.412	1.369	1.635	1.631	1.709	1.612	1.56133	0.137073		25	1.111	1.279	1.318	1.379	1.291	1.419	1.2995	0.10674
	50	0.533	0.516	0.555	0.496	0.483	0.502	0.514167	0.0263622		50	0.544	0.574	0.602	0.573	0.488	0.613	0.565667	0.0451339
MDA-MB-231
	5-Fluorouracil, µM							Ave	StDev		5-Fluorouracil, µM							Ave	StDev
	0	1.237	1.373	1.48	1.56	1.628	1.369	1.44117	0.142881		0	1.365	1.572	1.616	1.68	1.701	1.57	1.584	0.120192
	0.01	1.402	1.274	1.479	1.415	1.346	1.363	1.37983	0.0695569		0.01	1.348	1.244	1.208	1.197	1.175	1.223	1.2325	0.0612038
	0.05	1.229	1.434	1.577	1.311	1.546	1.374	1.41183	0.134758		0.05	1.263	1.252	1.276	1.251	1.208	1.273	1.25383	0.0247177
	0.1	1.306	1.288	1.289	1.364	1.563	1.43	1.37333	0.107888		0.1	1.329	1.285	1.305	1.2	1.21	1.305	1.27233	0.0540802
	0.5	1.211	1.271	1.195	1.612	1.673	1.34	1.38367	0.207778		0.5	1.326	1.29	1.303	1.295	1.374	1.469	1.34283	0.069049
	1	1.227	1.308	1.342	1.402	1.489	1.419	1.3645	0.0921754		1	1.297	1.188	1.217	1.281	1.543	1.348	1.31233	0.126683
	4	1.272	1.454	1.411	1.504	1.482	1.463	1.431	0.0838618		4	1.185	1.243	1.354	1.417	1.305	1.442	1.32433	0.0997149
	10	0.893	0.881	1.065	1.213	1.074	0.93	1.00933	0.130428		10	0.929	0.914	0.963	0.966	0.925	0.852	0.924833	0.0414508
	25	0.56	0.63	0.858	0.92	0.847	0.663	0.746333	0.146943		25	0.616	0.656	0.701	0.774	0.779	0.739	0.710833	0.0656153
	50	0.473	0.524	0.549	0.668	0.674	0.539	0.571167	0.0816564		50	0.49	0.469	0.514	0.59	0.599	0.507	0.528167	0.0537528
MDA-MB-468
	5-Fluorouracil, µM							Ave	StDev		5-Fluorouracil, µM							Ave	StDev
	0	0.454	0.503	0.566	0.499	0.511	0.494	0.5045	0.036104		0	0.511	0.491	0.539	0.523	0.484	0.526	0.512333	0.0213135
	0.01	0.483	0.542	0.437	0.489	0.469	0.517	0.4895	0.036692		0.01	0.436	0.496	0.438	0.495	0.504	0.51	0.479833	0.0336358
	0.05	0.481	0.422	0.483	0.459	0.47	0.439	0.459	0.0242899		0.05	0.479	0.473	0.613	0.494	0.454	0.51	0.503833	0.05675
	0.1	0.491	0.492	0.474	0.447	0.462	0.498	0.477333	0.0199767		0.1	0.435	0.474	0.498	0.483	0.449	0.445	0.464	0.0246739
	0.5	0.441	0.471	0.474	0.464	0.468	0.447	0.460833	0.0135855		0.5	0.434	0.45	0.481	0.409	0.402	0.467	0.4405	0.0314627
	1	0.407	0.408	0.435	0.427	0.452	0.473	0.433667	0.0256879		1	0.403	0.478	0.382	0.43	0.425	0.394	0.418667	0.0343142
	4	0.389	0.413	0.439	0.414	0.395	0.351	0.400167	0.0297753		4	0.341	0.391	0.363	0.387	0.347	0.342	0.361833	0.022507
	10	0.31	0.284	0.267	0.272	0.254	0.271	0.276333	0.0191067		10	0.28	0.228	0.272	0.249	0.291	0.222	0.257	0.0284253
	25	0.169	0.176	0.199	0.197	0.158	0.168	0.177833	0.0166543		25	0.161	0.173	0.161	0.142	0.128	0.133	0.149667	0.0179295
	50	0.126	0.116	0.126	0.112	0.104	0.121	0.1175	0.00861974		50	0.123	0.11	0.129	0.104	0.104	0.123	0.1155	0.0108582

## Sheet: Fig 6D
Talazoparib Cytotoxicity
MCF10A			Absorbance values minus SDS blank average
	Talazoparib, µM			Replicates				Ave	StDev
	0	0.82675	0.95745	1.08985	0.98455	0.99335	0.87005	0.953667	0.0940089
	0.01	0.70175	0.84065	0.86575	0.85005	0.88395	0.79065	0.822133	0.066827
	0.05	0.86225	0.97195	0.98975	0.99745	0.99735	0.93245	0.958533	0.0531536
	0.1	0.85745	0.90825	0.95225	0.89525	0.92565	0.88205	0.903483	0.0332822
	0.5	0.72045	0.77375	0.82155	0.84915	0.81965	0.84565	0.805033	0.0494276
	1	0.71305	0.76185	0.78955	0.78045	0.77015	0.77515	0.765033	0.0271281
	4	0.65075	0.67525	0.73345	0.69945	0.67005	0.69865	0.687933	0.0289224
	10	0.61005	0.60385	0.62795	0.60315	0.60275	0.62045	0.611367	0.0105594
	25	0.58115	0.59715	0.64135	0.56675	0.63365	0.64835	0.6114	0.0342611
	50	0.55415	0.56575	0.64375	0.55845	0.55765	0.53775	0.569583	0.0375054
MDA-MB-231
	Talazoparib, µM							Ave	StDev
	0	0.5615	0.60643	0.62163	0.57083	0.58723	0.55693	0.584092	0.0258534
	0.01	0.6042	0.66753	0.69763	0.63623	0.62993	0.63933	0.645808	0.0324789
	0.05	0.575	0.64473	0.65823	0.63373	0.64273	0.71413	0.644758	0.0446898
	0.1	0.6095	0.62203	0.64453	0.61393	0.63033	0.69573	0.636008	0.0318028
	0.5	0.6314	0.60883	0.64093	0.65683	0.63903	0.62593	0.633825	0.0161231
	1	0.6448	0.63593	0.63943	0.60373	0.62313	0.59463	0.623608	0.0204272
	4	0.5389	0.54213	0.56183	0.49793	0.48583	0.52003	0.524442	0.0287507
	10	0.5244	0.52893	0.52203	0.50143	0.46463	0.49343	0.505808	0.0245416
	25	0.5031	0.51593	0.50133	0.48283	0.46353	0.47403	0.490125	0.0198965
	50	0.4941	0.50123	0.50623	0.48363	0.49413	0.53883	0.503025	0.0191334
MDA-MB-468
	Talazoparib, µM							Ave	StDev
	0	0.51675	0.50425	0.51605	0.50605	0.51115	0.51855	0.512133	0.00596571
	0.01	0.53595	0.45095	0.43365	0.43495	0.46995	0.48845	0.468983	0.0389778
	0.05	0.45125	0.43595	0.46515	0.43885	0.42595	0.49965	0.4528	0.0266432
	0.1	0.44315	0.43815	0.40365	0.42165	0.43465	0.43305	0.42905	0.014345
	0.5	0.40955	0.40425	0.35765	0.40245	0.47745	0.41585	0.4112	0.038486
	1	0.39225	0.36005	0.39605	0.38515	0.37505	0.37575	0.380717	0.0132036
	4	0.26635	0.25695	0.28075	0.27715	0.28015	0.26335	0.270783	0.00993854
	10	0.25835	0.25915	0.27025	0.26895	0.30615	0.29085	0.275617	0.0190099
	25	0.23495	0.24335	0.28595	0.26705	0.25765	0.26915	0.259683	0.0185282
	50	0.24315	0.22895	0.24875	0.25145	0.23765	0.22785	0.239633	0.00991996

## Sheet: Fig 6E
Floxurdine -/+ Talazoparib Cytotoxicity
				No Talazoparib										Talazoparib, 500nM
MCF10A			Absorbance values minus SDS blank average										Absorbance values minus SDS blank average
	Floxuridine, µM			Replicates				Ave	StDev		Floxuridine, µM			Replicates				Ave	StDev
	0	2.694	2.765	2.782	2.767	2.67	2.688	2.72767	0.0488371		0	2.666	2.653	2.718	2.68	2.775	2.836	2.72133	0.0713853
	0.01	2.545	2.463	2.297	2.481	2.541	2.699	2.50433	0.13125		0.01	2.276	2.187	2.298	2.328	2.347	2.502	2.323	0.103896
	0.05	2.116	2.307	2.338	2.382	2.382	2.8	2.3875	0.224882		0.05	1.997	1.97	2.078	2.126	2.138	2.338	2.10783	0.131445
	0.1	2.079	2.321	2.299	2.407	2.509	2.529	2.35733	0.165609		0.1	1.926	1.849	2.017	2.106	2.005	2.13	2.0055	0.106344
	0.5	1.954	2.129	2.002	2.204	2.142	2.578	2.16817	0.221335		0.5	1.396	1.358	1.503	1.653	1.609	1.805	1.554	0.168409
	1	1.847	1.783	1.86	1.84	2.046	1.576	1.82533	0.151353		1	1.23	1.257	1.341	1.487	1.589	1.617	1.42017	0.167791
	4	0.347	0.32	0.305	0.259	0.441	0.902	0.429	0.23948		4	0.795	0.8	0.818	0.983	1.025	1.215	0.939333	0.167455
	10	0.131	0.154	0.099	0.083	0.144	0.311	0.153667	0.0816619		10	0.384	0.333	0.332	0.417	0.493	0.734	0.448833	0.152023
	25	0.069	0.094	0.064	0.068	0.079	0.298	0.112	0.0917584		25	0.307	0.25	0.218	0.271	0.324	0.455	0.304167	0.0831996
	50	0.424	0.166	0.374	0.279	0.266	0.322	0.305167	0.0902539		50	0.23	0.157	0.222	0.299	0.36	0.496	0.294	0.121024					Talazoparib, 50nM
																							Absorbance values minus SDS blank average
MDA-MB-231																								Replicates
	Floxuridine, µM							Ave	StDev		Floxuridine, µM							Ave	StDev		Floxuridine, µM							Ave	StDev
	0	1.193	1.218	1.126	1.151	1.111	1.255	1.17567	0.0559345		0	1.256	1.41	1.362	1.381	1.311	1.476	1.366	0.0766838		0	1.30145	1.24795	1.30615	1.30515	1.23875	1.32245	1.28698	0.0346832
	0.01	1.314	1.469	1.249	1.386	0.897	1.246	1.26017	0.197261		0.01	0.346	0.337	0.333	0.33	0.348	0.396	0.348333	0.0244022		0.01	0.45275	0.46485	0.47055	0.47455	0.43585	0.45245	0.4585	0.0143235
	0.05	1.051	1.118	1.122	1.37	0.84	1.136	1.10617	0.170163		0.05	0.324	0.304	0.341	0.335	0.353	0.395	0.342	0.0308156		0.05	0.45315	0.45965	0.47005	0.48065	0.45815	0.52065	0.473717	0.0250097
	0.1	1.145	0.96	1.028	1.032	0.774	0.692	0.9385	0.17186		0.1	0.314	0.34	0.346	0.308	0.309	0.369	0.331	0.0247063		0.1	0.46965	0.43395	0.46545	0.49175	0.46415	0.51345	0.473067	0.0270525
	0.5	0.881	0.866	0.894	0.724	0.622	0.842	0.804833	0.108477		0.5	0.234	0.273	0.264	0.251	0.239	0.268	0.254833	0.0160427		0.5	0.38865	0.39225	0.32545	0.37535	0.31885	0.36755	0.36135	0.0317162
	1	0.657	0.716	0.739	0.624	0.598	0.782	0.686	0.0712095		1	0.265	0.25	0.277	0.271	0.247	0.315	0.270833	0.0245961		1	0.30545	0.32785	0.32625	0.33765	0.35045	0.36755	0.335867	0.0214551
	4	0.416	0.439	0.47	0.469	0.506	0.534	0.472333	0.0429822		4	0.248	0.248	0.24	0.238	0.239	0.263	0.246	0.00944458		4	0.27155	0.30025	0.34845	0.30655	0.32995	0.35245	0.3182	0.031178
	10	0.249	0.255	0.284	0.303	0.259	0.318	0.278	0.028256		10	0.218	0.236	0.218	0.237	0.214	0.265	0.231333	0.0192007		10	0.23195	0.23205	0.21545	0.22785	0.21675	0.27115	0.232533	0.0202717
	25	0.171	0.174	0.185	0.173	0.16	0.199	0.177	0.0134015		25	0.181	0.183	0.187	0.193	0.183	0.237	0.194	0.0214942		25	0.12595	0.13685	0.16485	0.15135	0.14755	0.17325	0.149967	0.0174369
	50	0.132	0.121	0.127	0.134	0.107	0.14	0.126833	0.0116519		50	0.147	0.138	0.152	0.145	0.156	0.188	0.154333	0.017603		50	0.12585	0.12415	0.11115	0.11475	0.10365	0.12475	0.117383	0.00901258
MDA-MB-468
	Floxuridine, µM							Ave	StDev		Floxuridine, µM							Ave	StDev		Floxuridine, µM							Ave	StDev
	0	1.14	1.064	1.185	1.132	1.1	1.188	1.13483	0.0481847		0	1.281	1.246	1.257	1.228	1.24	1.334	1.26433	0.0385573		0	1.04222	1.02692	1.05692	1.11412	1.03702	1.20822	1.0809	0.0696052
	0.01	0.746	0.875	1.081	1.112	1.099	1.153	1.011	0.162315		0.01	0.274	0.274	0.279	0.287	0.26	0.283	0.276167	0.00941099		0.01	0.59722	0.45592	0.39332	0.47362	0.48932	0.41762	0.47117	0.0712528
	0.05	0.821	0.938	1.025	1.033	1.069	1.171	1.0095	0.119214		0.05	0.239	0.233	0.218	0.224	0.218	0.268	0.233333	0.0189279		0.05	0.34812	0.34502	0.33872	0.33722	0.30562	0.32102	0.33262	0.0162231
	0.1	1.083	0.889	0.613	1.023	1.102	1.122	0.972	0.194983		0.1	0.204	0.211	0.203	0.203	0.189	0.208	0.203	0.00756307		0.1	0.30302	0.28742	0.28062	0.27382	0.24592	0.32652	0.28622	0.0272653
	0.5	0.717	0.443	0.587	0.713	0.802	0.851	0.6855	0.149144		0.5	0.127	0.138	0.119	0.119	0.1	0.117	0.12	0.012522		0.5	0.13822	0.15042	0.13392	0.13522	0.12742	0.16532	0.141753	0.013802
	1	0.6	0.481	0.572	0.614	0.62	0.626	0.5855	0.0546909		1	0.089	0.089	0.09	0.094	0.076	0.096	0.089	0.0069857		1	0.11722	0.12152	0.12642	0.10792	0.08992	0.12102	0.114003	0.0133212
	4	0.448	0.409	0.394	0.393	0.409	0.451	0.417333	0.0258818		4	0.112	0.086	0.069	0.074	0.069	0.08	0.0816667	0.0162563		4	0.09312	0.09162	0.08252	0.08982	0.07952	0.09402	0.0884367	0.00599447
	10	0.345	0.29	0.326	0.313	0.302	0.368	0.324	0.0287819		10	0.112	0.1	0.107	0.112	0.099	0.104	0.105667	0.00568038		10	0.11892	0.11182	0.10382	0.10762	0.10202	0.12142	0.110937	0.00794441
	25	0.208	0.198	0.193	0.163	0.169	0.24	0.195167	0.0279529		25	0.153	0.148	0.148	0.152	0.114	0.149	0.144	0.0148459		25	0.11772	0.11742	0.11662	0.12112	0.10012	0.14162	0.119103	0.0132842
	50	0.126	0.108	0.119	0.116	0.129	0.158	0.126	0.0173551		50	0.159	0.14	0.154	0.15	0.126	0.139	0.144667	0.0120277		50	0.10082	0.10112	0.11492	0.12822	0.09622	0.15222	0.115587	0.0214684

[truncated: 11 more sheets: Fig 6F, Fig 6G, Fig 7A, Fig 7B, Fig 7C, Fig 7D, SupplFig 3C, SupplFig 4C, SupplFig 4D, SupplFig 7C, SupplFig 7D]
